# Supplementary material for: Dissecting glioblastoma risk signatures in the tumor immune microenvironment based on multi-dimensional transcriptomics
Source: Gigascience. 2026 Mar 25;15:giag035. doi: 10.1093/gigascience/giag035 (PMC13154832; doi:10.1093/gigascience/giag035)
Supplement: giag035_Supplemental_Files [file giag035_supplemental_files.zip]

Archive with 8 entries (8 files):
- Supplementary Figure1.pdf
- Supplementary Figure2.pdf
- Supplementary Figure3.pdf
- Supplementary Figure4.pdf
- Supplementary Figure5.pdf
- Supplementary Table 1.xlsx
- Supplementary Table 2.xlsx
- Supplementary Table 3.xlsx
