# Supplementary material for: Dissecting glioblastoma risk signatures in the tumor immune microenvironment based on multi-dimensional transcriptomics
Source: Gigascience. 2026 Mar 25;15:giag035. doi: 10.1093/gigascience/giag035 (PMC13154832; doi:10.1093/gigascience/giag035)
Supplement: giag035_Supplemental_Files [file giag035_supplemental_files.zip › Supplementary Table 1.xlsx]

## Sheet: Sheet1
Table S1. Overview of bulk and single-cell RNA-seq datasets used in this study.
Legend: Data source, dataset identifier (Dataset ID), platform/technology (GPL/Data type), disease status (Illness state), tumor recurrence status (Primary/Recurrent tumor), WHO grade (Tumor stage), total sample size (Total Samples), number of tumor samples (Disease samples), and number of matched normal samples (Normal samples) are provided. “——” indicates not available or not applicable. Additi…

## Sheet: bulk dataset
Table S1. Overview of bulk and single-cell RNA-seq datasets used in this study.
Data source	Dataset id	GPL/Data type	Illness state	Primary/Recurrent tumor	Tumor stage	Total Samples	Number of disease samples	Number of normal samples
GTEx	gtex_gene_expected_count(brain)	RNA-seq	Normal	——	——	105(Brain-Cortex)	——	105
TCGA	TCGA-GBM.htseq_counts	RNA-seq	Glioblastma	Primary	IV	149	144(01A)	5(11A)
	TCGA.GBMLGG.sampleMap_HiSeqV2	RNA-seq		Primary	IV	108	108	——
CGGA	CGGA.mRNAseq_325.RSEM-genes	RNA-seq		Primary	IV	71	71	——
	CGGA.mRNAseq_693.RSEM-genes	RNA-seq		Primary	IV	105	105	——
						538	428	110

## Sheet: single-cell level
Table S1. Overview of bulk and single-cell RNA-seq datasets used in this study.
Data source	Dataset id	GPL/Data type	Illness state	Primary/Recurrent tumor	Tumor stage	Total Samples	Number of disease samples	Number of normal samples
GEO	GSE182109	10X Genomics	Glioblastoma	Primary	IV	15	15	——

## Sheet: bulk additional test set
Table S1. Overview of bulk and single-cell RNA-seq datasets used in this study.
Data source	Dataset id	GPL/Data type	Illness state	Primary/Recurrent tumor	Tumor stage	Total Samples	Number of disease samples	Disease sample id	Number of normal samples
GEO	GSE7696	GPL570	Glioblastma	Primary	Not indicated	74	70	GSM187154;GSM187155;GSM187157;GSM187158;GSM187159;GSM187160;GSM187161;GSM187162;GSM187163;GSM187164;GSM187165;GSM187166;GSM187167;GSM187168;GSM187169;GSM187172;GSM187175;GSM187176;GSM187177;GSM187178;GSM187184;GSM187185;GSM187187;GSM187188;GSM187189;GSM187190;GSM187191;GSM187192;GSM187193;GSM187194;GSM187195;GSM187196;GSM187197;GSM187198;GSM187199;GSM187200;GSM187201;GSM187202;GSM187203;GSM187204…	4
	GSE42669	GPL6244		Primary	IV	55	55	GSM1047681;GSM1047682;GSM1047683;GSM1047684;GSM1047685;GSM1047686;GSM1047687;GSM1047688;GSM1047689;GSM1047690;GSM1047691;GSM1047692;GSM1047693;GSM1047694;GSM1047695;GSM1047696;GSM1047697;GSM1047698;GSM1047699;GSM1047700;GSM1047701;GSM1047702;GSM1047703;GSM1047706;GSM1047707;GSM1047708;GSM1047709;GSM1047710;GSM1047711;GSM1047712;GSM1047713;GSM1047714;GSM1047715;GSM1047716;GSM1047717;GSM1047718;GSM…	——
	GSE16011	GPL8542		Primary	IV	103	92	56;60;62;63;72;73;77;81;87;89;90;92;99;101;104;105;107;111;112;117;119;120;126;131;136;138;139;141;149;155;157;162;168;169;173;174;180;183;196;206;207;210;216;219;222;225;240;242;244;250;252;299;310;352;362;372;376;380;384;387;388;389;393;411;434;436;437;458;468;485;487;488;496;510;515;519;520;525;535;537;540;565;566;584;615;627;629;631;634;635;662;691	6
	GSE108474	GPL570		Primary	IV	124	124	E09137;E09192;E09214;E09278;E09331;E09369;E09449;E09451;E09478;E09483;E09489;E09535;E09569;E09601;E09602;E09605;E09606;E09610;E09615;E09622;E09624;E09647;E09649;E09654;E09680;E09690;E09698;E09722;E09730;E09740;E09742;E09744;E09752;E09756;E09759;E09782;E09786;E09787;E09791;E09800;E09802;E09810;E09829;E09832;E09833;E09842;E09847;E09857;E09862;E09906;E09907;E09938;E09967;E10002;E10012;E10031;E10144;…	——

## Sheet: ST data
Table S1. Overview of bulk and single-cell RNA-seq datasets used in this study.
GSE	Sample-ID	Patient-ID	Region	Tumor	Histology	Grade	MGMT-status	Location	Sex	Age	Visium	CODEX
GSE237183	MGH258	MGH258	bulk	IDH WT	Glioblastoma	4	methylated	left frontal	F	43	1	1
	ZH881_1A	ZH881	bulk	IDH WT	Glioblastoma	4	partially methylated	right temporal	M	79	1
	ZH881_1B	ZH881	bulk	IDH WT	Glioblastoma	4	partially methylated	right temporal	M	79	1	1
	ZH881_T1	ZH881	T1	IDH WT	Glioblastoma	4	partially methylated	right temporal	M	79	1	1
	ZH881_inf	ZH881	inf	IDH WT	Glioblastoma	4	partially methylated	right temporal	M	79	1	1
	ZH916_bulk	ZH916	bulk	IDH WT	Glioblastoma	4	methylated	left temporal	M	62	1
	ZH1007_nec	ZH1007	nec	IDH WT	Glioblastoma	4	unmethylated	left occipital	F	50	1	1
	ZH1007_inf	ZH1007	inf	IDH WT	Glioblastoma	4	unmethylated	left occipital	F	50	1	1
	ZH1019_T1	ZH1007	T1	IDH WT	Glioblastoma	4	methylated	left temporal	F	67	1	1
	ZH1019_inf	ZH1007	inf	IDH WT	Glioblastoma	4	methylated	left temporal	F	67	1	1
GSE194329	GBM2	GBM2	——	IDH WT	Glioblastoma	4	methylated	Corpus callosum	——	>40	1
	GBM5_1	GBM5_1	——	IDH WT	Glioblastoma	4	methylated	Right temporal	——	>40	1
bulk: tumor bulk, T1: T1-contrast enhancing, inf: infiltrating, NA: not annotated
