# Supplementary material for: Dissecting glioblastoma risk signatures in the tumor immune microenvironment based on multi-dimensional transcriptomics
Source: Gigascience. 2026 Mar 25;15:giag035. doi: 10.1093/gigascience/giag035 (PMC13154832; doi:10.1093/gigascience/giag035)
Supplement: giag035_Supplemental_Files [file giag035_supplemental_files.zip › Supplementary Table 2.xlsx]

## Sheet: Resolution
Table S2. Cell type resolution
Analytical Level	Cell Population	Resolution
Primary Clustering	Major cell lineages	0.2
Subclustering	T cells	0.9
Subclustering	Myeloid cells	0.8

## Sheet: Marker
Table S2. Cell type Markers
Cell type	Marker
B cells	MZB1, MS4A1, IGHG1, IGHG3, and CD79A
Epithelial cells	VWF, ITM2A, CLEC14A, A2M, and CLDN5
Glial and neuronal cells	CLU, C1orf61, SOX2, TUBA1A, PTPRZ1, and FABP7
Myeloid cells	C1QA, C1QB, C1QC, SPP1, and FCER1GG
Oligodendrocytes	PLLP, MBP, CNP, CLDN11, and PLP1
Pericytes	RGS5, PDGFRB, NOTCH3, DCN, and CD24B
T cells	CD2, CD3D, CD3E, CD3G, and CD52
T cell subtype	Marker
CD8_T_EM	CXCR4, GZMB, CD44
CD8_T_EX	CD3D, CD3E, LAG3, PDCD1, TOX
Naive_T	IL7R, CCR7, LEF1
Treg_T	CD4, TNFRSF4, BATF, TNFRSF18, FOXP3, IL2RA
Myeloid cell subtype	Marker
DC	HLA-DRA, HLA-DPB1, HLA-DPA1
Mac	CSF1R, VSIG4, SIGLEC1
Neut	IL1R2, ITGAM, FPR2
