# Supplementary material for: Dissecting glioblastoma risk signatures in the tumor immune microenvironment based on multi-dimensional transcriptomics
Source: Gigascience. 2026 Mar 25;15:giag035. doi: 10.1093/gigascience/giag035 (PMC13154832; doi:10.1093/gigascience/giag035)
Supplement: giag035_Supplemental_Files [file giag035_supplemental_files.zip › Supplementary Table 3.xlsx]

## Sheet: Sheet1
Table S3. Gene Ontology (GO) enrichment terms for trajectory modules.
Legend: GO ID, functional term, gene ratio (GeneRatio), background ratio (BgRatio), p-value, adjusted p-value (p.adjust), q-value, associated gene symbols (geneID), and count.
Modules 1–5 are listed sequentially.
p.adjust < 0.05

## Sheet: GO_BP_module1
Table S3. Gene Ontology (GO) enrichment analysis for trajectory modules.
GO ID	Description	GeneRatio	BgRatio	pvalue	p.adjust	qvalue	geneID	Count
GO:0002181	cytoplasmic translation	26/68	160/18888	5.20526094197961e-37	6.75642870268954e-34	5.67647403777988e-34	RPS27/RPL15/RPS3A/RPL10/RPL7/RPS6/RPLP2/RPL27A/RPS3/RPS25/RPL41/RPL21/RPS2/RPL26/RPL23A/RPL23/RPL19/RPL27/RPL17/RPS15/RPL18A/UBA52/RPS16/RPS19/RPS5/RPL3	26
GO:0042254	ribosome biogenesis	13/68	319/18888	9.7172771443891e-11	6.30651286670853e-08	5.29847322188795e-08	RPS27/RPS3A/RPL10/RPL7/RPS6/RPS25/RPL26/RPL23A/RPL27/RPS15/RPS16/RPS19/RPS5	13
GO:0042274	ribosomal small subunit biogenesis	8/68	103/18888	3.34815128653066e-09	1.44863345663893e-06	1.21708236240202e-06	RPS27/RPS3A/RPS6/RPS25/RPS15/RPS16/RPS19/RPS5	8
GO:0022613	ribonucleoprotein complex biogenesis	13/68	499/18888	2.17771285470924e-08	7.06667821353148e-06	5.93713294073361e-06	RPS27/RPS3A/RPL10/RPL7/RPS6/RPS25/RPL26/RPL23A/RPL27/RPS15/RPS16/RPS19/RPS5	13
GO:0042255	ribosome assembly	6/68	62/18888	9.11937081787707e-08	2.29596145025284e-05	1.92897255896678e-05	RPS27/RPL10/RPL23A/RPS15/RPS19/RPS5	6
GO:0006364	rRNA processing	9/68	224/18888	1.06130729595663e-07	2.29596145025284e-05	1.92897255896678e-05	RPS27/RPL7/RPS6/RPS25/RPL26/RPL27/RPS15/RPS16/RPS19	9
GO:0000028	ribosomal small subunit assembly	4/68	18/18888	4.52539623613601e-07	7.36921449451644e-05	6.19131150459738e-05	RPS27/RPS15/RPS19/RPS5	4
GO:0016072	rRNA metabolic process	9/68	266/18888	4.54188874854634e-07	7.36921449451644e-05	6.19131150459738e-05	RPS27/RPL7/RPS6/RPS25/RPL26/RPL27/RPS15/RPS16/RPS19	9
GO:1901798	positive regulation of signal transduction by p53 class mediator	4/68	30/18888	3.92315228549368e-06	0.000565805740730089	0.000475366756464498	RPL26/RPL23/PMAIP1/RPS15	4
GO:0050727	regulation of inflammatory response	9/68	425/18888	2.06814976257519e-05	0.0026844583918226	0.002255371741082	NFKBIZ/TNFAIP3/NEAT1/BIRC3/NFKBIA/RORA/ZFP36/RPS19/IL1RL1	9
GO:0034470	ncRNA processing	9/68	433/18888	2.39502012189394e-05	0.00272926628616702	0.00229301749450087	RPS27/RPL7/RPS6/RPS25/RPL26/RPL27/RPS15/RPS16/RPS19	9
GO:0071356	cellular response to tumor necrosis factor	7/68	241/18888	2.52320457889092e-05	0.00272926628616702	0.00229301749450087	ZFP36L2/TNFAIP3/RPS3/BIRC3/NFKBIA/RORA/ZFP36	7
GO:0034612	response to tumor necrosis factor	7/68	263/18888	4.40258597320325e-05	0.00439581276401371	0.00369318143177212	ZFP36L2/TNFAIP3/RPS3/BIRC3/NFKBIA/RORA/ZFP36	7
GO:0032623	interleukin-2 production	4/68	63/18888	7.79854449077803e-05	0.00636385937603892	0.00534665340489524	TNFAIP3/RPS3/CD4/ZFP36	4
GO:0032663	regulation of interleukin-2 production	4/68	63/18888	7.79854449077803e-05	0.00636385937603892	0.00534665340489524	TNFAIP3/RPS3/CD4/ZFP36	4
GO:0031396	regulation of protein ubiquitination	6/68	198/18888	7.84451078710499e-05	0.00636385937603892	0.00534665340489524	TNFAIP3/RPS3/BIRC3/RPS2/RPL23/UBE2S	6
GO:0006413	translational initiation	5/68	124/18888	8.4220300037691e-05	0.00643046761464253	0.00540261491263455	RPS3A/RPS3/EIF1/PPP1R15A/RPS5	5
GO:0042273	ribosomal large subunit biogenesis	4/68	74/18888	0.000146229640856483	0.0104181396137901	0.00875289322835663	RPL10/RPL7/RPL26/RPL23A	4
GO:0035872	nucleotide-binding domain, leucine rich repeat containing receptor signaling pathway	3/68	29/18888	0.000152499732405248	0.0104181396137901	0.00875289322835663	TNFAIP3/BIRC3/NFKBIA	3
GO:0022618	protein-RNA complex assembly	6/68	234/18888	0.000195484225308149	0.0126869262224988	0.0106590346010127	RPS27/RPL10/RPL23A/RPS15/RPS19/RPS5	6
GO:0072539	T-helper 17 cell differentiation	3/68	33/18888	0.000225372562986174	0.0129346121511927	0.0108671301505439	NFKBIZ/RORA/JUNB	3
GO:0050729	positive regulation of inflammatory response	5/68	153/18888	0.00022577039007756	0.0129346121511927	0.0108671301505439	NFKBIZ/NEAT1/NFKBIA/RPS19/IL1RL1	5
GO:1903320	regulation of protein modification by small protein conjugation or removal	6/68	241/18888	0.00022919574690095	0.0129346121511927	0.0108671301505439	TNFAIP3/RPS3/BIRC3/RPS2/RPL23/UBE2S	6
GO:0071826	protein-RNA complex organization	6/68	244/18888	0.000244976192918384	0.0132491291003359	0.0111313743799757	RPS27/RPL10/RPL23A/RPS15/RPS19/RPS5	6
GO:1901873	regulation of post-translational protein modification	6/68	246/18888	0.000255963584163161	0.0132896292897513	0.0111654009765488	TNFAIP3/RPS3/BIRC3/RPS2/RPL23/UBE2S	6
GO:0051438	regulation of ubiquitin-protein transferase activity	3/68	38/18888	0.000344012579438109	0.0171741664657948	0.0144290296476875	RPS2/RPL23/UBE2S	3
GO:0071364	cellular response to epidermal growth factor stimulus	3/68	42/18888	0.000463352191976643	0.0222752275994697	0.0187147318084913	ZFP36L2/EEF1A1/ZFP36	3
GO:2000625	regulation of miRNA catabolic process	2/68	10/18888	0.000564092805770578	0.025413526719903	0.0213514018991319	NEAT1/MALAT1	2
GO:0070849	response to epidermal growth factor	3/68	46/18888	0.000606422238309126	0.025413526719903	0.0213514018991319	ZFP36L2/EEF1A1/ZFP36	3
GO:0140467	integrated stress response signaling	3/68	46/18888	0.000606422238309126	0.025413526719903	0.0213514018991319	MAF/JUNB/PPP1R15A	3
GO:1901796	regulation of signal transduction by p53 class mediator	4/68	108/18888	0.000621379611008798	0.025413526719903	0.0213514018991319	RPL26/RPL23/PMAIP1/RPS15	4
GO:0002822	regulation of adaptive immune response based on somatic recombination of immune receptors built from immunoglobulin superfamily domains	5/68	192/18888	0.000639351596739142	0.025413526719903	0.0213514018991319	NFKBIZ/TNFAIP3/CD4/JUNB/IL1RL1	5
GO:0072538	T-helper 17 type immune response	3/68	47/18888	0.000646106611522958	0.025413526719903	0.0213514018991319	NFKBIZ/RORA/JUNB	3
GO:0002158	osteoclast proliferation	2/68	11/18888	0.000687843761208056	0.0259072799036426	0.0217662330550432	TNFAIP3/JUNB	2
GO:0140694	non-membrane-bounded organelle assembly	7/68	413/18888	0.000698578425753075	0.0259072799036426	0.0217662330550432	RPS27/RPL10/RPS3/RPL23A/RPS15/RPS19/RPS5	7
GO:0002819	regulation of adaptive immune response	5/68	207/18888	0.000896921274660472	0.0323389948474803	0.0271698959224634	NFKBIZ/TNFAIP3/CD4/JUNB/IL1RL1	5
GO:0030099	myeloid cell differentiation	7/68	439/18888	0.000998239678096106	0.0350193270856418	0.0294218010386221	CD4/NFKBIA/MAF/JUNB/ZFP36/RPS19/IL1RL1	7
GO:0048872	homeostasis of number of cells	6/68	322/18888	0.00105557918999706	0.0360563628583207	0.0302930759234614	NFKBIZ/TNFAIP3/TSC22D3/PMAIP1/ZFP36/RPS19	6
GO:0070262	peptidyl-serine dephosphorylation	2/68	14/18888	0.00113015301463037	0.0376138105894929	0.0316015795723905	DUSP1/PPP1R15A	2
GO:0006417	regulation of translation	7/68	451/18888	0.00116696083057878	0.0378678789522815	0.0318150373810426	ZFP36L2/RPL10/RPS3/RPL26/EIF1/ZFP36/PPP1R15A	7
GO:0038066	p38MAPK cascade	3/68	59/18888	0.00125605720141573	0.0383793192250006	0.0322447285030416	GADD45A/DUSP1/ZFP36	3
GO:0061043	regulation of vascular wound healing	2/68	15/18888	0.00130099387203392	0.0383793192250006	0.0322447285030416	CXCR4/TNFAIP3	2
GO:0070424	regulation of nucleotide-binding domain, leucine rich repeat containing receptor signaling pathway	2/68	15/18888	0.00130099387203392	0.0383793192250006	0.0322447285030416	TNFAIP3/BIRC3	2
GO:1900153	positive regulation of nuclear-transcribed mRNA catabolic process, deadenylation-dependent decay	2/68	15/18888	0.00130099387203392	0.0383793192250006	0.0322447285030416	ZFP36L2/ZFP36	2
GO:0043517	positive regulation of DNA damage response, signal transduction by p53 class mediator	2/68	16/18888	0.00148339753288663	0.0427877777263745	0.0359485343642235	RPL26/PMAIP1	2
GO:0043124	negative regulation of canonical NF-kappaB signal transduction	3/68	64/18888	0.00158927016722471	0.0438909080225038	0.0368753391544189	TNFAIP3/NFKBIA/RORA	3
GO:2001244	positive regulation of intrinsic apoptotic signaling pathway	3/68	64/18888	0.00158927016722471	0.0438909080225038	0.0368753391544189	RPS3/RPL26/PMAIP1	3

## Sheet: GO_BP_module2
Table S3. Gene Ontology (GO) enrichment analysis for trajectory modules.
ID	Description	GeneRatio	BgRatio	pvalue	p.adjust	qvalue	geneID	Count
GO:0002181	cytoplasmic translation	32/80	160/18888	2.90790813844624e-46	4.69917955172912e-43	3.78334153591532e-43	RPL11/RPS8/RPS7/RPS27A/RPL32/RPL14/RPL29/RPL35A/RPL9/RPL34/RPS23/RPS14/RPS18/RPL10A/RPS12/RPS4X/RPL36A/RPL39/RPL30/RPL12/RPS13/FAU/RPS29/RPLP1/RPS15A/RPL13/RPL38/RPS21/RPL36/RPS28/RPL18/RPL28	32
GO:0042026	protein refolding	9/80	27/18888	1.21503808429638e-15	9.81750772111477e-13	7.90414248521226e-13	HSPA6/HSPD1/HSPA1A/HSPA1B/HSPB1/DNAJA1/HSPA8/HSP90AA1/DNAJA4	9
GO:0006457	protein folding	15/80	225/18888	2.89067699966377e-14	1.55711134381888e-11	1.25364097248576e-11	DNAJB4/HSPA6/HSPD1/HSPE1/HSPA1A/HSPA1B/HSP90AB1/HSPB1/DNAJA1/CHORDC1/HSPA8/HSPH1/HSP90AA1/DNAJA4/DNAJB1	15
GO:0006458	'de novo' protein folding	9/80	41/18888	8.66131941717224e-14	3.49917304453758e-11	2.81720810516444e-11	DNAJB4/HSPA6/HSPD1/HSPE1/HSPA1A/HSPA1B/HSPA8/HSPH1/DNAJB1	9
GO:0006986	response to unfolded protein	12/80	138/18888	5.61616155547837e-13	1.41511067400302e-10	1.13931526385339e-10	DNAJB4/HSPA6/HSPD1/HSPE1/HSPA1A/HSP90AB1/HSPB1/DNAJA1/HSPA8/HSPH1/HSP90AA1/DNAJB1	12
GO:0009408	response to heat	11/80	104/18888	6.27073271842132e-13	1.41511067400302e-10	1.13931526385339e-10	DNAJB4/HSPA6/HSPA1A/HSPA1B/HSP90AB1/HSPB1/DNAJA1/CHORDC1/HSP90AA1/DNAJA4/DNAJB1	11
GO:0061077	chaperone-mediated protein folding	10/80	75/18888	6.8966147405859e-13	1.41511067400302e-10	1.13931526385339e-10	DNAJB4/HSPA6/HSPE1/HSPA1A/HSPA1B/HSPB1/CHORDC1/HSPA8/HSPH1/DNAJB1	10
GO:0051085	chaperone cofactor-dependent protein refolding	8/80	32/18888	7.00549838615355e-13	1.41511067400302e-10	1.13931526385339e-10	DNAJB4/HSPA6/HSPE1/HSPA1A/HSPA1B/HSPA8/HSPH1/DNAJB1	8
GO:0035966	response to topologically incorrect protein	12/80	152/18888	1.79016637337378e-12	3.21434317708004e-10	2.58788963449122e-10	DNAJB4/HSPA6/HSPD1/HSPE1/HSPA1A/HSP90AB1/HSPB1/DNAJA1/HSPA8/HSPH1/HSP90AA1/DNAJB1	12
GO:0051084	'de novo' post-translational protein folding	8/80	37/18888	2.52811410140677e-12	4.08543238787335e-10	3.28920950456713e-10	DNAJB4/HSPA6/HSPE1/HSPA1A/HSPA1B/HSPA8/HSPH1/DNAJB1	8
GO:0042254	ribosome biogenesis	15/80	319/18888	4.61163203442414e-12	6.77490669784492e-10	5.45452363114664e-10	RPL11/RPS8/RPS7/RPL14/RPL35A/RPS23/RPS14/RPL10A/RPS12/RPS4X/RPS13/RPS15A/RPL38/RPS21/RPS28	15
GO:0009266	response to temperature stimulus	12/80	172/18888	7.78186957405252e-12	1.04795843597241e-09	8.43718490660431e-10	DNAJB4/HSPA6/HSPD1/HSPA1A/HSPA1B/HSP90AB1/HSPB1/DNAJA1/CHORDC1/HSP90AA1/DNAJA4/DNAJB1	12
GO:0042274	ribosomal small subunit biogenesis	10/80	103/18888	1.78543797504621e-11	2.21943674436514e-09	1.78688367381143e-09	RPS8/RPS7/RPS23/RPS14/RPS12/RPS4X/RPS13/RPS15A/RPS21/RPS28	10
GO:0022613	ribonucleoprotein complex biogenesis	17/80	499/18888	2.48280143944764e-11	2.86586223296242e-09	2.30732524748668e-09	RPL11/RPS8/RPS7/RPL14/RPL35A/RPS23/RPS14/RPL10A/HSP90AB1/RPS12/RPS4X/RPS13/HSP90AA1/RPS15A/RPL38/RPS21/RPS28	17
GO:0034605	cellular response to heat	7/80	67/18888	1.32632579844926e-08	1.42889499352934e-06	1.15041311360231e-06	HSPA6/HSPA1A/HSPA1B/HSP90AB1/CHORDC1/HSP90AA1/DNAJB1	7
GO:0090084	negative regulation of inclusion body assembly	4/80	12/18888	1.43913309175701e-07	1.45352442267458e-05	1.17024243513925e-05	HSPA1A/HSPA1B/DNAJA4/DNAJB1	4
GO:0006364	rRNA processing	9/80	224/18888	4.41568340618059e-07	4.19749669669873e-05	3.37943324460632e-05	RPL11/RPS8/RPS7/RPL14/RPL35A/RPS14/RPL10A/RPS21/RPS28	9
GO:0090083	regulation of inclusion body assembly	4/80	17/18888	6.80889172545898e-07	6.11287168241206e-05	4.92151472085807e-05	HSPA1A/HSPA1B/DNAJA4/DNAJB1	4
GO:1903320	regulation of protein modification by small protein conjugation or removal	9/80	241/18888	8.1446326671991e-07	6.69233735180749e-05	5.38804648699457e-05	RPL11/RPS7/EGR1/HSPA1A/HSPA1B/HSP90AB1/DNAJA1/HSP90AA1/UBB	9
GO:0002262	myeloid cell homeostasis	8/80	177/18888	8.28259573243501e-07	6.69233735180749e-05	5.38804648699457e-05	RHEX/GATA2/KIT/RPS14/HSPA1A/HSPA1B/ANXA1/KLF2	8
GO:1901873	regulation of post-translational protein modification	9/80	246/18888	9.66279377794431e-07	7.43574987864667e-05	5.98657298723768e-05	RPL11/RPS7/EGR1/HSPA1A/HSPA1B/HSP90AB1/DNAJA1/HSP90AA1/UBB	9
GO:0030218	erythrocyte differentiation	7/80	135/18888	1.67706671155011e-06	0.000123188172993863	9.91796390179876e-05	RHEX/GATA2/KIT/RPS14/HSPA1A/HSPA1B/KLF2	7
GO:0016072	rRNA metabolic process	9/80	266/18888	1.84493018715459e-06	0.000129550174273649	0.000104301729678367	RPL11/RPS8/RPS7/RPL14/RPL35A/RPS14/RPL10A/RPS21/RPS28	9
GO:0031396	regulation of protein ubiquitination	8/80	198/18888	1.9240124892126e-06	0.000129550174273649	0.000104301729678367	RPL11/RPS7/HSPA1A/HSPA1B/HSP90AB1/DNAJA1/HSP90AA1/UBB	8
GO:0051131	chaperone-mediated protein complex assembly	4/80	23/18888	2.48483037113496e-06	0.000160453446613816	0.000129182165199764	HSPD1/HSPA1A/HSP90AB1/HSP90AA1	4
GO:0034101	erythrocyte homeostasis	7/80	144/18888	2.58155297769754e-06	0.000160453446613816	0.000129182165199764	RHEX/GATA2/KIT/RPS14/HSPA1A/HSPA1B/KLF2	7
GO:0070841	inclusion body assembly	4/80	24/18888	2.97221278715361e-06	0.000177892439408897	0.000143222417345881	HSPA1A/HSPA1B/DNAJA4/DNAJB1	4
GO:0048872	homeostasis of number of cells	9/80	322/18888	8.71906819345395e-06	0.000503214792879342	0.000405141664928913	RHEX/GATA2/KIT/IL7R/RPS14/HSPA1A/HSPA1B/ANXA1/KLF2	9
GO:2000630	positive regulation of miRNA metabolic process	5/80	67/18888	9.44402549683553e-06	0.000526260179409869	0.000423695662943329	JUN/GATA2/EGR1/XIST/FOS	5
GO:0045648	positive regulation of erythrocyte differentiation	4/80	33/18888	1.11190770371629e-05	0.000598947616401843	0.000482216814664329	RHEX/GATA2/HSPA1A/HSPA1B	4
GO:0048545	response to steroid hormone	9/80	338/18888	1.28446216720589e-05	0.000669577697485396	0.000539081575098977	TXNIP/AREG/HSPA1A/HSPA1B/DNAJA1/ANXA1/HSPA8/FOS/FOSB	9
GO:0031397	negative regulation of protein ubiquitination	5/80	78/18888	1.99073652215046e-05	0.00100532194368598	0.000809391559663805	RPL11/RPS7/HSPA1A/HSPA1B/DNAJA1	5
GO:0050821	protein stabilization	7/80	218/18888	3.853749124446e-05	0.00183916929728373	0.00148072775628107	RPL11/RPS7/HSPD1/HSPA1A/HSPA1B/HSP90AB1/HSP90AA1	7
GO:1903321	negative regulation of protein modification by small protein conjugation or removal	5/80	90/18888	3.98334934436452e-05	0.00183916929728373	0.00148072775628107	RPL11/RPS7/HSPA1A/HSPA1B/DNAJA1	5
GO:2000628	regulation of miRNA metabolic process	5/80	90/18888	3.98334934436452e-05	0.00183916929728373	0.00148072775628107	JUN/GATA2/EGR1/XIST/FOS	5
GO:0045646	regulation of erythrocyte differentiation	4/80	46/18888	4.25270712575959e-05	0.00190899297645208	0.00153694327702891	RHEX/GATA2/HSPA1A/HSPA1B	4
GO:1901874	negative regulation of post-translational protein modification	5/80	94/18888	4.90981555392194e-05	0.00214439511760483	0.00172646714783713	RPL11/RPS7/HSPA1A/HSPA1B/DNAJA1	5
GO:1903050	regulation of proteolysis involved in protein catabolic process	7/80	228/18888	5.12179843767989e-05	0.00217811217770808	0.00175361298309483	RPL11/RPS7/HSPA1A/HSPA1B/HSP90AB1/ZFAND2A/UBB	7
GO:0031647	regulation of protein stability	8/80	326/18888	7.11924600421839e-05	0.00294992347251716	0.00237500352529391	RPL11/RPS7/HSPD1/HSPA1A/HSPA1B/HSP90AB1/HSPA8/HSP90AA1	8
GO:2000058	regulation of ubiquitin-dependent protein catabolic process	6/80	166/18888	7.39139335218039e-05	0.00298612291428088	0.00240414794297236	RPL11/RPS7/HSPA1A/HSPA1B/HSP90AB1/ZFAND2A	6
GO:0030490	maturation of SSU-rRNA	4/80	54/18888	8.0326796619838e-05	0.00316605130091849	0.00254900951533042	RPS8/RPS14/RPS21/RPS28	4
GO:0045639	positive regulation of myeloid cell differentiation	5/80	105/18888	8.3292422612378e-05	0.00320477511765721	0.00258018632453382	RHEX/GATA2/HSPA1A/HSPA1B/FOS	5
GO:0034470	ncRNA processing	9/80	433/18888	8.84698871787359e-05	0.0033248218065311	0.00267683673324156	RPL11/RPS8/RPS7/RPL14/RPL35A/RPS14/RPL10A/RPS21/RPS28	9
GO:1902895	positive regulation of miRNA transcription	4/80	56/18888	9.26936149574921e-05	0.00340438367662062	0.00274089253797752	JUN/GATA2/EGR1/FOS	4
GO:0010586	miRNA metabolic process	5/80	108/18888	9.52059474716248e-05	0.00341895135809212	0.0027526210777761	JUN/GATA2/EGR1/XIST/FOS	5
GO:0042255	ribosome assembly	4/80	62/18888	0.000138100116712618	0.00485151714364327	0.00390598957109372	RPL11/RPS14/RPL38/RPS28	4
GO:0061136	regulation of proteasomal protein catabolic process	6/80	189/18888	0.000150758465813148	0.00518352512242653	0.00417329146125534	RPL11/HSPA1A/HSPA1B/HSP90AB1/ZFAND2A/UBB	6
GO:2001242	regulation of intrinsic apoptotic signaling pathway	6/80	190/18888	0.000155154368739874	0.00522353041424242	0.00420549999479132	RPS7/HSPA1A/HSPB1/DNAJA1/TPT1/UBB	6
GO:0032434	regulation of proteasomal ubiquitin-dependent protein catabolic process	5/80	125/18888	0.000189400086390713	0.00624633754300799	0.00502896899632483	RPL11/HSPA1A/HSPA1B/HSP90AB1/ZFAND2A	5
GO:0001819	positive regulation of cytokine production	9/80	500/18888	0.00026002325642516	0.00840395164766119	0.00676607884087365	HSPD1/KIT/EGR1/HSPA1A/HSPA1B/HSPB1/CD40LG/ANXA1/HSP90AA1	9
GO:1901798	positive regulation of signal transduction by p53 class mediator	3/80	30/18888	0.000273534813983539	0.00851818499034581	0.00685804888487977	RPL11/RPS7/UBB	3
GO:0042273	ribosomal large subunit biogenesis	4/80	74/18888	0.000274100012065583	0.00851818499034581	0.00685804888487977	RPL11/RPL14/RPL35A/RPL10A	4
GO:1902893	regulation of miRNA transcription	4/80	75/18888	0.000288616218012988	0.00880007185488658	0.00708499792381436	JUN/GATA2/EGR1/FOS	4
GO:0061614	miRNA transcription	4/80	76/18888	0.000303676180474479	0.00908779088234737	0.00731664247692897	JUN/GATA2/EGR1/FOS	4
GO:0035914	skeletal muscle cell differentiation	4/80	77/18888	0.000319291703288222	0.00938137077297758	0.00755300565099029	BTG2/EGR1/NR4A1/FOS	4
GO:0001975	response to amphetamine	3/80	33/18888	0.000364241189519775	0.0105109600404278	0.0084624456813241	RGS2/NR4A1/SLC18A2	3
GO:0022618	protein-RNA complex assembly	6/80	234/18888	0.00047445914311845	0.0134513328996389	0.0108297599426483	RPL11/RPS14/HSP90AB1/HSP90AA1/RPL38/RPS28	6
GO:0030099	myeloid cell differentiation	8/80	439/18888	0.000536500490802314	0.0149480136747679	0.0120347478517543	RHEX/GATA2/KIT/RPS14/HSPA1A/HSPA1B/FOS/KLF2	8
GO:0071826	protein-RNA complex organization	6/80	244/18888	0.000591416291057561	0.0161987919720173	0.0130417579972729	RPL11/RPS14/HSP90AB1/HSP90AA1/RPL38/RPS28	6
GO:0045429	positive regulation of nitric oxide biosynthetic process	3/80	40/18888	0.000645671669242731	0.0173900902916042	0.0140008804067371	HSP90AB1/HSP90AA1/KLF2	3
GO:0032570	response to progesterone	3/80	41/18888	0.000694528455199373	0.0181025481226159	0.0145744850700582	TXNIP/FOS/FOSB	3
GO:1904407	positive regulation of nitric oxide metabolic process	3/80	41/18888	0.000694528455199373	0.0181025481226159	0.0145744850700582	HSP90AB1/HSP90AA1/KLF2	3
GO:0006937	regulation of muscle contraction	5/80	167/18888	0.000716699296334959	0.018383905759957	0.0148010080245616	RGS2/KIT/NR4A1/HSP90AA1/P2RX1	5
GO:0140747	regulation of ncRNA transcription	4/80	97/18888	0.000766822863330922	0.0193622772991058	0.0155887016295562	JUN/GATA2/EGR1/FOS	4
GO:0070432	regulation of nucleotide-binding oligomerization domain containing 2 signaling pathway	2/80	10/18888	0.00077985086106206	0.0193882921765583	0.0156096463849831	HSPA1A/HSPA1B	2
GO:0042176	regulation of protein catabolic process	7/80	362/18888	0.000857873500763157	0.0210049026853524	0.0169111905413598	RPL11/HSPA1A/HSPA1B/HSP90AB1/ZFAND2A/HSP90AA1/UBB	7
GO:0001820	serotonin secretion	2/80	11/18888	0.000950533113930507	0.0225891398839956	0.0181866707247385	P2RX1/SLC18A2	2
GO:0007406	negative regulation of neuroblast proliferation	2/80	11/18888	0.000950533113930507	0.0225891398839956	0.0181866707247385	BTG2/GATA2	2
GO:0045933	positive regulation of muscle contraction	3/80	47/18888	0.0010373440965888	0.024294899421558	0.01955998937275	RGS2/KIT/HSP90AA1	3
GO:0014075	response to amine	3/80	49/18888	0.00117151890822903	0.0270453507956873	0.021774396549941	RGS2/NR4A1/SLC18A2	3
GO:0002697	regulation of immune effector process	7/80	385/18888	0.00122616487135246	0.0279082032690926	0.022469084966518	HSPD1/GATA2/KIT/IL7R/CD40LG/ANXA1/KLRB1	7
GO:0043303	mast cell degranulation	3/80	52/18888	0.0013925108544939	0.0309647116430138	0.0249299007235312	GATA2/KIT/SLC18A2	3
GO:2001243	negative regulation of intrinsic apoptotic signaling pathway	4/80	114/18888	0.00139877719674506	0.0309647116430138	0.0249299007235312	HSPA1A/HSPB1/DNAJA1/TPT1	4
GO:2001233	regulation of apoptotic signaling pathway	7/80	396/18888	0.00144132838204252	0.0314754954781178	0.025341136276025	RPS7/HSPA1A/HSPA1B/HSPB1/DNAJA1/TPT1/UBB	7
GO:2000059	negative regulation of ubiquitin-dependent protein catabolic process	3/80	53/18888	0.0014715845576772	0.0315425998795132	0.0253951624876748	RPL11/RPS7/HSP90AB1	3
GO:0006979	response to oxidative stress	7/80	398/18888	0.00148343910324443	0.0315425998795132	0.0253951624876748	JUN/TXNIP/AREG/HSPA1A/HSPA1B/FOS/KLF2	7
GO:0045989	positive regulation of striated muscle contraction	2/80	14/18888	0.00155978494868978	0.0319064870516796	0.0256881305340516	RGS2/HSP90AA1	2
GO:0098761	cellular response to interleukin-7	2/80	14/18888	0.00155978494868978	0.0319064870516796	0.0256881305340516	HSPD1/IL7R	2
GO:1903265	positive regulation of tumor necrosis factor-mediated signaling pathway	2/80	14/18888	0.00155978494868978	0.0319064870516796	0.0256881305340516	HSPA1A/HSPA1B	2
GO:0002279	mast cell activation involved in immune response	3/80	55/18888	0.00163806212937382	0.0326803506304703	0.0263111733840941	GATA2/KIT/SLC18A2	3
GO:0002448	mast cell mediated immunity	3/80	55/18888	0.00163806212937382	0.0326803506304703	0.0263111733840941	GATA2/KIT/SLC18A2	3
GO:0000302	response to reactive oxygen species	5/80	203/18888	0.00170852842222049	0.0329593252522206	0.0265357777564778	JUN/TXNIP/AREG/FOS/KLF2	5
GO:0002366	leukocyte activation involved in immune response	6/80	301/18888	0.00174379023775072	0.0329593252522206	0.0265357777564778	HSPD1/GATA2/KIT/CD40LG/ANXA1/SLC18A2	6
GO:0044703	multi-organism reproductive process	5/80	204/18888	0.00174572574115552	0.0329593252522206	0.0265357777564778	RGS2/RPL29/FOS/P2RX1/FOSB	5
GO:0051444	negative regulation of ubiquitin-protein transferase activity	2/80	15/18888	0.00179481474145756	0.0329593252522206	0.0265357777564778	RPL11/RPS7	2
GO:0061684	chaperone-mediated autophagy	2/80	15/18888	0.00179481474145756	0.0329593252522206	0.0265357777564778	HSPA8/HSP90AA1	2
GO:0070424	regulation of nucleotide-binding domain, leucine rich repeat containing receptor signaling pathway	2/80	15/18888	0.00179481474145756	0.0329593252522206	0.0265357777564778	HSPA1A/HSPA1B	2
GO:0098760	response to interleukin-7	2/80	15/18888	0.00179481474145756	0.0329593252522206	0.0265357777564778	HSPD1/IL7R	2
GO:0140694	non-membrane-bounded organelle assembly	7/80	413/18888	0.00183081303099696	0.0332426276190009	0.0267638664259283	RPL11/RPS23/RPS14/HSPA1A/HSPA1B/RPL38/RPS28	7
GO:0002263	cell activation involved in immune response	6/80	305/18888	0.00186377563374248	0.0334651269347539	0.0269430021439264	HSPD1/GATA2/KIT/CD40LG/ANXA1/SLC18A2	6
GO:1900034	regulation of cellular response to heat	2/80	16/18888	0.00204559164241983	0.0349092433303039	0.028105670112204	CHORDC1/DNAJB1	2
GO:0062197	cellular response to chemical stress	6/80	311/18888	0.00205538825939727	0.0349092433303039	0.028105670112204	JUN/HSPA1A/HSPA1B/DNAJA1/FOS/KLF2	6
GO:0044706	multi-multicellular organism process	5/80	212/18888	0.00206507981498558	0.0349092433303039	0.028105670112204	RGS2/RPL29/FOS/P2RX1/FOSB	5
GO:0006940	regulation of smooth muscle contraction	3/80	60/18888	0.00210445116380783	0.0349092433303039	0.028105670112204	RGS2/KIT/P2RX1	3
GO:0046686	response to cadmium ion	3/80	60/18888	0.00210445116380783	0.0349092433303039	0.028105670112204	JUN/KIT/FOS	3
GO:0051348	negative regulation of transferase activity	5/80	213/18888	0.0021078063128695	0.0349092433303039	0.028105670112204	RPL11/RGS2/RPS7/HSPB1/DNAJA1	5
GO:0071383	cellular response to steroid hormone stimulus	5/80	213/18888	0.0021078063128695	0.0349092433303039	0.028105670112204	HSPA1A/HSPA1B/DNAJA1/ANXA1/HSPA8	5
GO:1903706	regulation of hemopoiesis	7/80	424/18888	0.0021235027020991	0.0349092433303039	0.028105670112204	RHEX/GATA2/IL7R/HSPA1A/HSPA1B/ANXA1/FOS	7
GO:0046683	response to organophosphorus	4/80	128/18888	0.00213862319907183	0.0349092433303039	0.028105670112204	AREG/FOS/P2RX1/FOSB	4
GO:0031400	negative regulation of protein modification process	7/80	426/18888	0.00218040813202049	0.0352353954134511	0.0283682573808139	RPL11/RGS2/RPS7/HSPA1A/HSPA1B/HSPB1/DNAJA1	7
GO:0009612	response to mechanical stimulus	5/80	216/18888	0.00223986585052738	0.0358378536084381	0.028853300586262	TXNIP/BTG2/KIT/FOS/FOSB	5
GO:0051412	response to corticosterone	2/80	17/18888	0.00231198141643058	0.0362614590906782	0.0291943482517446	FOS/FOSB	2
GO:0045637	regulation of myeloid cell differentiation	5/80	218/18888	0.00233119624645281	0.0362614590906782	0.0291943482517446	RHEX/GATA2/HSPA1A/HSPA1B/FOS	5
GO:0097193	intrinsic apoptotic signaling pathway	6/80	319/18888	0.00233365825831097	0.0362614590906782	0.0291943482517446	RPS7/HSPA1A/HSPB1/DNAJA1/TPT1/UBB	6
GO:0045428	regulation of nitric oxide biosynthetic process	3/80	63/18888	0.0024200155099719	0.0372451910868057	0.0299863575972458	HSP90AB1/HSP90AA1/KLF2	3
GO:0051384	response to glucocorticoid	4/80	134/18888	0.00252547482240784	0.0385015784246327	0.0309978836196235	AREG/ANXA1/FOS/FOSB	4
GO:0000028	ribosomal small subunit assembly	2/80	18/18888	0.00259385065822594	0.0388116913304919	0.0312475576371078	RPS14/RPS28	2
GO:1904666	regulation of ubiquitin protein ligase activity	2/80	18/18888	0.00259385065822594	0.0388116913304919	0.0312475576371078	RPL11/RPS7	2
GO:0080164	regulation of nitric oxide metabolic process	3/80	65/18888	0.0026457984576139	0.039225782637652	0.0315809453752852	HSP90AB1/HSP90AA1/KLF2	3
GO:0010968	regulation of microtubule nucleation	2/80	19/18888	0.00289106678794548	0.0420897651290081	0.0338867572299727	HSPA1A/HSPA1B	2
GO:0070431	nucleotide-binding oligomerization domain containing 2 signaling pathway	2/80	19/18888	0.00289106678794548	0.0420897651290081	0.0338867572299727	HSPA1A/HSPA1B	2
GO:0045576	mast cell activation	3/80	68/18888	0.00300817062359829	0.0434036047119181	0.0349445384470628	GATA2/KIT/SLC18A2	3
GO:0014074	response to purine-containing compound	4/80	143/18888	0.0031920893512731	0.0456497025810384	0.036752887174416	AREG/FOS/P2RX1/FOSB	4
GO:1903051	negative regulation of proteolysis involved in protein catabolic process	3/80	70/18888	0.00326587811432217	0.0462952546731984	0.0372726255706574	RPL11/RPS7/HSP90AB1	3
GO:0098781	ncRNA transcription	4/80	146/18888	0.00343858413385999	0.0483195822636326	0.0389024255327318	JUN/GATA2/EGR1/FOS	4
GO:0002274	myeloid leukocyte activation	5/80	241/18888	0.00358617461363305	0.0499591222037156	0.0402224303307663	HSPD1/GATA2/KIT/ANXA1/SLC18A2	5

## Sheet: GO_BP_module3
Table S3. Gene Ontology (GO) enrichment analysis for trajectory modules.
ID	Description	GeneRatio	BgRatio	pvalue	p.adjust	qvalue	geneID	Count
GO:0050863	regulation of T cell activation	9/37	382/18888	3.8865285420428e-08	3.06258449112972e-05	1.90644452693889e-05	TNFRSF9/SLAMF1/CTLA4/TIGIT/SOX4/FOXP3/IL2RA/BATF/B2M	9
GO:0002449	lymphocyte mediated immunity	8/37	372/18888	4.92152006255067e-07	0.000172744247651913	0.000107532486515885	SLAMF1/IGKC/IL1R1/CLNK/FOXP3/CTSC/BATF/B2M	8
GO:0002369	T cell cytokine production	4/37	38/18888	8.76874353563012e-07	0.000172744247651913	0.000107532486515885	SLAMF1/IL1R1/FOXP3/B2M	4
GO:0002724	regulation of T cell cytokine production	4/37	38/18888	8.76874353563012e-07	0.000172744247651913	0.000107532486515885	SLAMF1/IL1R1/FOXP3/B2M	4
GO:0030098	lymphocyte differentiation	8/37	432/18888	1.51427155351998e-06	0.000199259397687002	0.000124038043443952	TNFRSF9/SLAMF1/CTLA4/SOX4/FOXP3/IL2RA/BATF/B2M	8
GO:0002700	regulation of production of molecular mediator of immune response	6/37	187/18888	1.56537570020456e-06	0.000199259397687002	0.000124038043443952	TNFRSF4/SLAMF1/IL1R1/CLNK/FOXP3/B2M	6
GO:0002440	production of molecular mediator of immune response	7/37	310/18888	2.02293804758377e-06	0.000199259397687002	0.000124038043443952	TNFRSF4/SLAMF1/IL1R1/CLNK/FOXP3/BATF/B2M	7
GO:0030217	T cell differentiation	7/37	310/18888	2.02293804758377e-06	0.000199259397687002	0.000124038043443952	TNFRSF9/CTLA4/SOX4/FOXP3/IL2RA/BATF/B2M	7
GO:0002443	leukocyte mediated immunity	8/37	469/18888	2.790740228992e-06	0.000231571300247345	0.000144152051716888	SLAMF1/IGKC/IL1R1/CLNK/FOXP3/CTSC/BATF/B2M	8
GO:0042098	T cell proliferation	6/37	213/18888	3.32834722402474e-06	0.000231571300247345	0.000144152051716888	TNFRSF4/TNFRSF9/SLAMF1/CTLA4/FOXP3/IL2RA	6
GO:1903131	mononuclear cell differentiation	8/37	484/18888	3.52279746693572e-06	0.000231571300247345	0.000144152051716888	TNFRSF9/SLAMF1/CTLA4/SOX4/FOXP3/IL2RA/BATF/B2M	8
GO:0002718	regulation of cytokine production involved in immune response	5/37	120/18888	3.5264665012286e-06	0.000231571300247345	0.000144152051716888	SLAMF1/IL1R1/CLNK/FOXP3/B2M	5
GO:0002367	cytokine production involved in immune response	5/37	122/18888	3.82483807477148e-06	0.00023184403099384	0.000144321825331458	SLAMF1/IL1R1/CLNK/FOXP3/B2M	5
GO:0001819	positive regulation of cytokine production	8/37	500/18888	4.47782684799447e-06	0.000247656407967973	0.000154164956068762	SLAMF1/IL1R1/TIGIT/CLNK/LTB/FOXP3/BATF/B2M	8
GO:0002708	positive regulation of lymphocyte mediated immunity	5/37	128/18888	4.84049028054509e-06	0.000247656407967973	0.000154164956068762	SLAMF1/IL1R1/CLNK/FOXP3/B2M	5
GO:0002456	T cell mediated immunity	5/37	129/18888	5.02855650696393e-06	0.000247656407967973	0.000154164956068762	SLAMF1/IL1R1/FOXP3/CTSC/B2M	5
GO:0002696	positive regulation of leukocyte activation	7/37	362/18888	5.623764420441e-06	0.000255054929261043	0.000158770500982696	TNFRSF4/SLAMF1/SOX4/FOXP3/CTSC/IL2RA/B2M	7
GO:0002702	positive regulation of production of molecular mediator of immune response	5/37	134/18888	6.05667338495443e-06	0.000255054929261043	0.000158770500982696	TNFRSF4/SLAMF1/IL1R1/CLNK/B2M	5
GO:0050670	regulation of lymphocyte proliferation	6/37	237/18888	6.14980159385763e-06	0.000255054929261043	0.000158770500982696	TNFRSF4/TNFRSF9/SLAMF1/CTLA4/FOXP3/IL2RA	6
GO:0032944	regulation of mononuclear cell proliferation	6/37	241/18888	6.76832725886997e-06	0.000266672093999477	0.000166002131717548	TNFRSF4/TNFRSF9/SLAMF1/CTLA4/FOXP3/IL2RA	6
GO:0050867	positive regulation of cell activation	7/37	380/18888	7.72307391145496e-06	0.000276129287278943	0.00017188919031791	TNFRSF4/SLAMF1/SOX4/FOXP3/CTSC/IL2RA/B2M	7
GO:1903037	regulation of leukocyte cell-cell adhesion	7/37	382/18888	7.9920196226174e-06	0.000276129287278943	0.00017188919031791	SLAMF1/CTLA4/TIGIT/SOX4/FOXP3/IL2RA/B2M	7
GO:0002460	adaptive immune response based on somatic recombination of immune receptors built from immunoglobulin superfamily domains	7/37	385/18888	8.41002905418102e-06	0.000276129287278943	0.00017188919031791	SLAMF1/IGKC/IL1R1/FOXP3/CTSC/BATF/B2M	7
GO:0002697	regulation of immune effector process	7/37	385/18888	8.41002905418102e-06	0.000276129287278943	0.00017188919031791	TNFRSF4/SLAMF1/IL1R1/CLNK/FOXP3/BATF/B2M	7
GO:0002699	positive regulation of immune effector process	6/37	257/18888	9.76929941109655e-06	0.000298050680411939	0.000185535155052049	TNFRSF4/SLAMF1/IL1R1/CLNK/FOXP3/B2M	6
GO:0002711	positive regulation of T cell mediated immunity	4/37	69/18888	9.83415950597768e-06	0.000298050680411939	0.000185535155052049	SLAMF1/IL1R1/FOXP3/B2M	4
GO:0002705	positive regulation of leukocyte mediated immunity	5/37	150/18888	1.04923682699618e-05	0.000306221710989996	0.000190621583384101	SLAMF1/IL1R1/CLNK/FOXP3/B2M	5
GO:0070663	regulation of leukocyte proliferation	6/37	267/18888	1.21382179702711e-05	0.000341604134306202	0.000212646976471667	TNFRSF4/TNFRSF9/SLAMF1/CTLA4/FOXP3/IL2RA	6
GO:0007159	leukocyte cell-cell adhesion	7/37	419/18888	1.45639518415139e-05	0.000395737725900448	0.000246344884143212	SLAMF1/CTLA4/TIGIT/SOX4/FOXP3/IL2RA/B2M	7
GO:0051250	negative regulation of lymphocyte activation	5/37	165/18888	1.66459677801082e-05	0.000437234087024175	0.000272176174930892	CTLA4/TIGIT/CLNK/FOXP3/IL2RA	5
GO:0002726	positive regulation of T cell cytokine production	3/37	26/18888	1.74408275353203e-05	0.000443334583801045	0.000275973705652267	SLAMF1/IL1R1/B2M	3
GO:0002720	positive regulation of cytokine production involved in immune response	4/37	81/18888	1.86111896433526e-05	0.000458300544967559	0.000285289946506656	SLAMF1/IL1R1/CLNK/B2M	4
GO:0042129	regulation of T cell proliferation	5/37	181/18888	2.59910840128502e-05	0.000616855632790392	0.000383989747368852	TNFRSF9/SLAMF1/CTLA4/FOXP3/IL2RA	5
GO:0046651	lymphocyte proliferation	6/37	308/18888	2.71955692142125e-05	0.000616855632790392	0.000383989747368852	TNFRSF4/TNFRSF9/SLAMF1/CTLA4/FOXP3/IL2RA	6
GO:0045580	regulation of T cell differentiation	5/37	183/18888	2.73984100858677e-05	0.000616855632790392	0.000383989747368852	CTLA4/SOX4/FOXP3/IL2RA/BATF	5
GO:0002706	regulation of lymphocyte mediated immunity	5/37	186/18888	2.96197492277027e-05	0.000648343399761937	0.00040359073509092	SLAMF1/IL1R1/CLNK/FOXP3/B2M	5
GO:0032943	mononuclear cell proliferation	6/37	315/18888	3.08483370534071e-05	0.000656986205353644	0.000408970841163235	TNFRSF4/TNFRSF9/SLAMF1/CTLA4/FOXP3/IL2RA	6
GO:0002695	negative regulation of leukocyte activation	5/37	192/18888	3.44809709606069e-05	0.000696692438896365	0.000433687785901291	CTLA4/TIGIT/CLNK/FOXP3/IL2RA	5
GO:0002822	regulation of adaptive immune response based on somatic recombination of immune receptors built from immunoglobulin superfamily domains	5/37	192/18888	3.44809709606069e-05	0.000696692438896365	0.000433687785901291	SLAMF1/IL1R1/FOXP3/BATF/B2M	5
GO:0051251	positive regulation of lymphocyte activation	6/37	328/18888	3.86769231335629e-05	0.000761935385731188	0.000474301215269482	TNFRSF4/SLAMF1/SOX4/FOXP3/IL2RA/B2M	6
GO:0002709	regulation of T cell mediated immunity	4/37	99/18888	4.10638577508339e-05	0.000789227314820906	0.000491290313527307	SLAMF1/IL1R1/FOXP3/B2M	4
GO:0022407	regulation of cell-cell adhesion	7/37	496/18888	4.29092013661629e-05	0.000805058349441341	0.000501145058562203	SLAMF1/CTLA4/TIGIT/SOX4/FOXP3/IL2RA/B2M	7
GO:0002819	regulation of adaptive immune response	5/37	207/18888	4.93602320628178e-05	0.000904554950360476	0.000563081227448546	SLAMF1/IL1R1/FOXP3/BATF/B2M	5
GO:0070661	leukocyte proliferation	6/37	352/18888	5.72903954144735e-05	0.00101242977900806	0.000630232803924335	TNFRSF4/TNFRSF9/SLAMF1/CTLA4/FOXP3/IL2RA	6
GO:0045619	regulation of lymphocyte differentiation	5/37	215/18888	5.91012307542778e-05	0.00101242977900806	0.000630232803924335	CTLA4/SOX4/FOXP3/IL2RA/BATF	5
GO:0050866	negative regulation of cell activation	5/37	215/18888	5.91012307542778e-05	0.00101242977900806	0.000630232803924335	CTLA4/TIGIT/CLNK/FOXP3/IL2RA	5
GO:0046006	regulation of activated T cell proliferation	3/37	44/18888	8.67094407845303e-05	0.00145376679443	0.000904963032600026	SLAMF1/FOXP3/IL2RA	3
GO:0002824	positive regulation of adaptive immune response based on somatic recombination of immune receptors built from immunoglobulin superfamily domains	4/37	125/18888	0.000101948748305166	0.00167365861800981	0.00104184466469753	SLAMF1/IL1R1/FOXP3/B2M	4
GO:0050798	activated T cell proliferation	3/37	47/18888	0.000105732213338039	0.00170034661449744	0.00105845781773418	SLAMF1/FOXP3/IL2RA	3
GO:0002703	regulation of leukocyte mediated immunity	5/37	246/18888	0.000111588647581299	0.00175863708588128	0.00109474336363969	SLAMF1/IL1R1/CLNK/FOXP3/B2M	5
GO:0050868	negative regulation of T cell activation	4/37	129/18888	0.000115168481999523	0.00177946595716911	0.00110770923863319	CTLA4/TIGIT/FOXP3/IL2RA	4
GO:0002821	positive regulation of adaptive immune response	4/37	131/18888	0.000122225355216922	0.00185218422905643	0.00115297602289647	SLAMF1/IL1R1/FOXP3/B2M	4
GO:0050870	positive regulation of T cell activation	5/37	253/18888	0.000127274763036712	0.00189231157118734	0.00117795510576182	SLAMF1/SOX4/FOXP3/IL2RA/B2M	5
GO:1903706	regulation of hemopoiesis	6/37	424/18888	0.000159188287275507	0.00232296982172406	0.0014460378532239	CTLA4/SOX4/FOXP3/IL2RA/BATF/B2M	6
GO:0050671	positive regulation of lymphocyte proliferation	4/37	143/18888	0.000171333828794132	0.00245474649254139	0.00152806821469982	TNFRSF4/SLAMF1/FOXP3/IL2RA	4
GO:0032946	positive regulation of mononuclear cell proliferation	4/37	146/18888	0.000185554877797059	0.00261102220900147	0.00162534911754567	TNFRSF4/SLAMF1/FOXP3/IL2RA	4
GO:1903039	positive regulation of leukocyte cell-cell adhesion	5/37	277/18888	0.000194223916621776	0.00265606545557774	0.00165338832794446	SLAMF1/SOX4/FOXP3/IL2RA/B2M	5
GO:1903038	negative regulation of leukocyte cell-cell adhesion	4/37	148/18888	0.000195497203583133	0.00265606545557774	0.00165338832794446	CTLA4/TIGIT/FOXP3/IL2RA	4
GO:0002725	negative regulation of T cell cytokine production	2/37	11/18888	0.000203089807913497	0.00271245370569214	0.00168848975000339	SLAMF1/FOXP3	2
GO:0033083	regulation of immature T cell proliferation	2/37	12/18888	0.000243406984833481	0.00314433941063579	0.00195733658209495	TNFRSF9/FOXP3	2
GO:0033084	regulation of immature T cell proliferation in thymus	2/37	12/18888	0.000243406984833481	0.00314433941063579	0.00195733658209495	TNFRSF9/FOXP3	2
GO:0032615	interleukin-12 production	3/37	63/18888	0.0002534170395328	0.0031697242405055	0.00197313852000476	SLAMF1/TIGIT/LTB	3
GO:0032655	regulation of interleukin-12 production	3/37	63/18888	0.0002534170395328	0.0031697242405055	0.00197313852000476	SLAMF1/TIGIT/LTB	3
GO:0002181	cytoplasmic translation	4/37	160/18888	0.0002634155094543	0.00324330346015607	0.00201894124022539	RPL31/RPS26/RPS17/RPL13A	4
GO:0002664	regulation of T cell tolerance induction	2/37	13/18888	0.000287307807254416	0.00335376879890268	0.00208770539712617	FOXP3/IL2RA	2
GO:0033079	immature T cell proliferation	2/37	13/18888	0.000287307807254416	0.00335376879890268	0.00208770539712617	TNFRSF9/FOXP3	2
GO:0033080	immature T cell proliferation in thymus	2/37	13/18888	0.000287307807254416	0.00335376879890268	0.00208770539712617	TNFRSF9/FOXP3	2
GO:0070665	positive regulation of leukocyte proliferation	4/37	164/18888	0.00028941152071749	0.00335376879890268	0.00208770539712617	TNFRSF4/SLAMF1/FOXP3/IL2RA	4
GO:0045785	positive regulation of cell adhesion	6/37	485/18888	0.000328524213551928	0.00375184174317275	0.0023355039437864	TNFRSF18/SLAMF1/SOX4/FOXP3/IL2RA/B2M	6
GO:0002517	T cell tolerance induction	2/37	15/18888	0.000385806693334614	0.00428579740128973	0.00266788884451111	FOXP3/IL2RA	2
GO:0048872	homeostasis of number of cells	5/37	322/18888	0.00038882915979226	0.00428579740128973	0.00266788884451111	SOX4/FOXP3/IL2RA/B2M/RPS17	5
GO:0042130	negative regulation of T cell proliferation	3/37	73/18888	0.000391595701640686	0.00428579740128973	0.00266788884451111	CTLA4/FOXP3/IL2RA	3
GO:0022409	positive regulation of cell-cell adhesion	5/37	325/18888	0.000405676118755219	0.00437907919971387	0.00272595632790097	SLAMF1/SOX4/FOXP3/IL2RA/B2M	5
GO:1902105	regulation of leukocyte differentiation	5/37	328/18888	0.000423070477717338	0.00450512887082787	0.00280442165883754	CTLA4/SOX4/FOXP3/IL2RA/BATF	5
GO:2000514	regulation of CD4-positive, alpha-beta T cell activation	3/37	78/18888	0.000475772661043895	0.00499878475870119	0.00311172014100288	FOXP3/IL2RA/BATF	3
GO:0002827	positive regulation of T-helper 1 type immune response	2/37	18/18888	0.000560097722704112	0.00580732901961631	0.0036150351631595	SLAMF1/IL1R1	2
GO:0002520	immune system development	4/37	197/18888	0.000579043158844509	0.00592579232687628	0.00368877801806618	LTB/FOXP3/IL2RA/BATF	4
GO:0032695	negative regulation of interleukin-12 production	2/37	19/18888	0.000625219598689599	0.00623636764262537	0.003882109700058	SLAMF1/TIGIT	2
GO:0035743	CD4-positive, alpha-beta T cell cytokine production	2/37	19/18888	0.000625219598689599	0.00623636764262537	0.003882109700058	SLAMF1/IL1R1	2
GO:0022408	negative regulation of cell-cell adhesion	4/37	203/18888	0.000648025911306713	0.00637114827025369	0.00396601001060409	CTLA4/TIGIT/FOXP3/IL2RA	4
GO:0033077	T cell differentiation in thymus	3/37	87/18888	0.000654902296815417	0.00637114827025369	0.00396601001060409	TNFRSF9/FOXP3/B2M	3
GO:0002643	regulation of tolerance induction	2/37	20/18888	0.000693831851691005	0.00664371863988706	0.00413568379132697	FOXP3/IL2RA	2
GO:0050672	negative regulation of lymphocyte proliferation	3/37	89/18888	0.000699782547094703	0.00664371863988706	0.00413568379132697	CTLA4/FOXP3/IL2RA	3
GO:0032945	negative regulation of mononuclear cell proliferation	3/37	90/18888	0.000722939666789594	0.00678186258845477	0.00422167775343297	CTLA4/FOXP3/IL2RA	3
GO:0051090	regulation of DNA-binding transcription factor activity	5/37	381/18888	0.000833636202484952	0.00753502439640976	0.0046905174575567	TNFRSF4/FOXP3/CARD16/RTKN2/FANK1	5
GO:0035739	CD4-positive, alpha-beta T cell proliferation	2/37	22/18888	0.00084147480569043	0.00753502439640976	0.0046905174575567	FOXP3/IL2RA	2
GO:2000319	regulation of T-helper 17 cell differentiation	2/37	22/18888	0.00084147480569043	0.00753502439640976	0.0046905174575567	FOXP3/BATF	2
GO:2000561	regulation of CD4-positive, alpha-beta T cell proliferation	2/37	22/18888	0.00084147480569043	0.00753502439640976	0.0046905174575567	FOXP3/IL2RA	2
GO:0031338	regulation of vesicle fusion	2/37	23/18888	0.000920479254664567	0.00810711318051323	0.00504664005092061	SLAMF1/TBC1D4	2
GO:0070664	negative regulation of leukocyte proliferation	3/37	98/18888	0.00092593932264745	0.00810711318051323	0.00504664005092061	CTLA4/FOXP3/IL2RA	3
GO:0002320	lymphoid progenitor cell differentiation	2/37	24/18888	0.0010029215764394	0.00859024132863312	0.00534738506431076	SOX4/BATF	2
GO:0043373	CD4-positive, alpha-beta T cell lineage commitment	2/37	24/18888	0.0010029215764394	0.00859024132863312	0.00534738506431076	FOXP3/BATF	2
GO:0042102	positive regulation of T cell proliferation	3/37	104/18888	0.00109971579474256	0.0093180220027649	0.00580042513129635	SLAMF1/FOXP3/IL2RA	3
GO:0002363	alpha-beta T cell lineage commitment	2/37	26/18888	0.00117806772634429	0.00987571668467337	0.00614758746334196	FOXP3/BATF	2
GO:0002274	myeloid leukocyte activation	4/37	241/18888	0.00122665042538209	0.0101747424758009	0.00633372962025547	SLAMF1/CLNK/CTSC/BATF	4
GO:0042104	positive regulation of activated T cell proliferation	2/37	27/18888	0.0012707455871178	0.0104307033609253	0.00649306407452737	SLAMF1/IL2RA	2
GO:0050727	regulation of inflammatory response	5/37	425/18888	0.0013566432535635	0.0108792504648543	0.00677228254958872	IL1R1/FOXP3/CTSC/CARD16/IL2RA	5
GO:0001773	myeloid dendritic cell activation	2/37	28/18888	0.00136680938581292	0.0108792504648543	0.00677228254958872	SLAMF1/BATF	2
GO:0043369	CD4-positive or CD8-positive, alpha-beta T cell lineage commitment	2/37	28/18888	0.00136680938581292	0.0108792504648543	0.00677228254958872	FOXP3/BATF	2
GO:0002710	negative regulation of T cell mediated immunity	2/37	29/18888	0.00146624622704498	0.0114623855938615	0.00713528144100916	SLAMF1/FOXP3	2
GO:0046634	regulation of alpha-beta T cell activation	3/37	115/18888	0.00146916363576144	0.0114623855938615	0.00713528144100916	FOXP3/IL2RA/BATF	3
GO:0033209	tumor necrosis factor-mediated signaling pathway	3/37	117/18888	0.00154370292966436	0.0119258618487796	0.00742379324276153	TNFRSF18/TNFRSF4/CARD16	3
GO:0002507	tolerance induction	2/37	30/18888	0.00156904325059801	0.0120039425385556	0.00747239810708912	FOXP3/IL2RA	2
GO:0032609	type II interferon production	3/37	119/18888	0.0016205782024079	0.0120473172028059	0.00749939863279129	SLAMF1/IL1R1/FOXP3	3
GO:0032649	regulation of type II interferon production	3/37	119/18888	0.0016205782024079	0.0120473172028059	0.00749939863279129	SLAMF1/IL1R1/FOXP3	3
GO:0045582	positive regulation of T cell differentiation	3/37	119/18888	0.0016205782024079	0.0120473172028059	0.00749939863279129	SOX4/FOXP3/IL2RA	3
GO:0035710	CD4-positive, alpha-beta T cell activation	3/37	120/18888	0.00165990023613154	0.0122226653101636	0.00760855200979995	FOXP3/IL2RA/BATF	3
GO:0002825	regulation of T-helper 1 type immune response	2/37	31/18888	0.00167518763134222	0.0122226653101636	0.00760855200979995	SLAMF1/IL1R1	2
GO:2000316	regulation of T-helper 17 type immune response	2/37	32/18888	0.00178466657915186	0.0129019932511162	0.00803143047691713	FOXP3/BATF	2
GO:0050869	negative regulation of B cell activation	2/37	33/18888	0.00189746733882314	0.0134703086756093	0.00838520417156552	CTLA4/FOXP3	2
GO:0072539	T-helper 17 cell differentiation	2/37	33/18888	0.00189746733882314	0.0134703086756093	0.00838520417156552	FOXP3/BATF	2
GO:0002360	T cell lineage commitment	2/37	34/18888	0.00201357718999234	0.0141669538010175	0.00881886250504162	FOXP3/BATF	2
GO:0042113	B cell activation	4/37	278/18888	0.00206969175610507	0.0144212854402608	0.00897718276136991	TNFRSF4/CTLA4/FOXP3/BATF	4
GO:0050864	regulation of B cell activation	3/37	130/18888	0.00208632809668747	0.0144212854402608	0.00897718276136991	TNFRSF4/CTLA4/FOXP3	3
GO:0002719	negative regulation of cytokine production involved in immune response	2/37	35/18888	0.0021329834470541	0.0146155735328577	0.00909812619063809	SLAMF1/FOXP3	2
GO:0045621	positive regulation of lymphocyte differentiation	3/37	133/18888	0.0022263189944409	0.0151236152380986	0.00941437977685537	SOX4/FOXP3/IL2RA	3
GO:0045589	regulation of regulatory T cell differentiation	2/37	36/18888	0.00225567345907995	0.0151920571432051	0.00945698454279134	CTLA4/FOXP3	2
GO:0002366	leukocyte activation involved in immune response	4/37	301/18888	0.00275938838899205	0.0184022451003832	0.011455311537241	SLAMF1/CLNK/FOXP3/BATF	4
GO:0048246	macrophage chemotaxis	2/37	40/18888	0.0027790192473929	0.0184022451003832	0.011455311537241	SLAMF1/RPL13A	2
GO:0002263	cell activation involved in immune response	4/37	305/18888	0.00289363451255121	0.0190015332990863	0.0118283656390251	SLAMF1/CLNK/FOXP3/BATF	4
GO:0045066	regulatory T cell differentiation	2/37	41/18888	0.00291793947831624	0.0190027794125058	0.0118291413388027	CTLA4/FOXP3	2
GO:0007162	negative regulation of cell adhesion	4/37	310/18888	0.00306767306235154	0.0196767541483136	0.0122486874607456	CTLA4/TIGIT/FOXP3/IL2RA	4
GO:0002687	positive regulation of leukocyte migration	3/37	149/18888	0.00307137152315048	0.0196767541483136	0.0122486874607456	TNFRSF18/SLAMF1/IL1R1	3
GO:0043368	positive T cell selection	2/37	43/18888	0.00320539324889352	0.0200464276200642	0.0124788074685412	FOXP3/BATF	2
GO:0045622	regulation of T-helper cell differentiation	2/37	43/18888	0.00320539324889352	0.0200464276200642	0.0124788074685412	FOXP3/BATF	2
GO:0046640	regulation of alpha-beta T cell proliferation	2/37	43/18888	0.00320539324889352	0.0200464276200642	0.0124788074685412	FOXP3/IL2RA	2
GO:0032689	negative regulation of type II interferon production	2/37	44/18888	0.00335390200166062	0.0208100376166029	0.0129541511212088	SLAMF1/FOXP3	2
GO:0002701	negative regulation of production of molecular mediator of immune response	2/37	46/18888	0.00366042152968619	0.0220184134762803	0.0137063594442247	SLAMF1/FOXP3	2
GO:0043029	T cell homeostasis	2/37	46/18888	0.00366042152968619	0.0220184134762803	0.0137063594442247	FOXP3/IL2RA	2
GO:0046633	alpha-beta T cell proliferation	2/37	46/18888	0.00366042152968619	0.0220184134762803	0.0137063594442247	FOXP3/IL2RA	2
GO:0140467	integrated stress response signaling	2/37	46/18888	0.00366042152968619	0.0220184134762803	0.0137063594442247	HERC5/BATF	2
GO:0072538	T-helper 17 type immune response	2/37	47/18888	0.00381840772152389	0.0227947370042487	0.0141896172107666	FOXP3/BATF	2
GO:0042088	T-helper 1 type immune response	2/37	48/18888	0.00397952853253721	0.0235779585236039	0.014677168944696	SLAMF1/IL1R1	2
GO:0045581	negative regulation of T cell differentiation	2/37	49/18888	0.00414377175525603	0.0243678518144907	0.0151688738252106	CTLA4/FOXP3	2
GO:0002204	somatic recombination of immunoglobulin genes involved in immune response	2/37	53/18888	0.00483172578649969	0.0277912402902318	0.0172999171456693	FOXP3/BATF	2
GO:0002208	somatic diversification of immunoglobulins involved in immune response	2/37	53/18888	0.00483172578649969	0.0277912402902318	0.0172999171456693	FOXP3/BATF	2
GO:0045190	isotype switching	2/37	53/18888	0.00483172578649969	0.0277912402902318	0.0172999171456693	FOXP3/BATF	2
GO:0002262	myeloid cell homeostasis	3/37	177/18888	0.00497501666735985	0.028408066187533	0.0176838883828352	FOXP3/B2M/RPS17	3
GO:0046631	alpha-beta T cell activation	3/37	181/18888	0.00529357006787823	0.0298545644468245	0.0185843267862947	FOXP3/IL2RA/BATF	3
GO:0002823	negative regulation of adaptive immune response based on somatic recombination of immune receptors built from immunoglobulin superfamily domains	2/37	56/18888	0.00537988344092523	0.0298545644468245	0.0185843267862947	SLAMF1/FOXP3	2
GO:0043370	regulation of CD4-positive, alpha-beta T cell differentiation	2/37	56/18888	0.00537988344092523	0.0298545644468245	0.0185843267862947	FOXP3/BATF	2
GO:0045058	T cell selection	2/37	56/18888	0.00537988344092523	0.0298545644468245	0.0185843267862947	FOXP3/BATF	2
GO:0002707	negative regulation of lymphocyte mediated immunity	2/37	57/18888	0.00556867049824496	0.0306861003679513	0.019101954009438	SLAMF1/FOXP3	2
GO:0002237	response to molecule of bacterial origin	4/37	369/18888	0.00569117334180377	0.0311433652315373	0.0193865992491269	FOXP3/CARD16/B2M/RPL13A	4
GO:0002381	immunoglobulin production involved in immunoglobulin-mediated immune response	2/37	58/18888	0.00576047160050677	0.0313051835944782	0.019487330423493	FOXP3/BATF	2
GO:0045620	negative regulation of lymphocyte differentiation	2/37	59/18888	0.00595527487224245	0.0321421684885414	0.0200083496068131	CTLA4/FOXP3	2
GO:1902107	positive regulation of leukocyte differentiation	3/37	190/18888	0.00605461055777735	0.0322367102670848	0.0200672014219363	SOX4/FOXP3/IL2RA	3
GO:1903708	positive regulation of hemopoiesis	3/37	190/18888	0.00605461055777735	0.0322367102670848	0.0200672014219363	SOX4/FOXP3/IL2RA	3
GO:0001913	T cell mediated cytotoxicity	2/37	60/18888	0.00615306847075521	0.0323241196997007	0.0201216133850662	CTSC/B2M	2
GO:1905517	macrophage migration	2/37	60/18888	0.00615306847075521	0.0323241196997007	0.0201216133850662	SLAMF1/RPL13A	2
GO:0002820	negative regulation of adaptive immune response	2/37	61/18888	0.00635384058604242	0.0327805721688737	0.0204057529130312	SLAMF1/FOXP3	2
GO:0016447	somatic recombination of immunoglobulin gene segments	2/37	61/18888	0.00635384058604242	0.0327805721688737	0.0204057529130312	FOXP3/BATF	2
GO:0001818	negative regulation of cytokine production	4/37	381/18888	0.00636475576375339	0.0327805721688737	0.0204057529130312	SLAMF1/TIGIT/FOXP3/CARD16	4
GO:0002377	immunoglobulin production	3/37	194/18888	0.00641281817006819	0.0328136410260632	0.0204263381220217	TNFRSF4/FOXP3/BATF	3
GO:0050688	regulation of defense response to virus	2/37	63/18888	0.00676427328993762	0.0343886925965861	0.0214068003606854	HERC5/FOXP3	2
GO:0030888	regulation of B cell proliferation	2/37	64/18888	0.00697391042131765	0.0352271885384507	0.0219287601641972	TNFRSF4/CTLA4	2
GO:0032613	interleukin-10 production	2/37	65/18888	0.00718647915486278	0.035841427683746	0.0223111211603335	TIGIT/FOXP3	2
GO:0032653	regulation of interleukin-10 production	2/37	65/18888	0.00718647915486278	0.035841427683746	0.0223111211603335	TIGIT/FOXP3	2
GO:0050900	leukocyte migration	4/37	396/18888	0.0072791122680454	0.0360750972781118	0.0224565793903288	TNFRSF18/SLAMF1/IL1R1/RPL13A	4
GO:0016445	somatic diversification of immunoglobulins	2/37	66/18888	0.00740196784288741	0.0364546916262205	0.0226928750972732	FOXP3/BATF	2
GO:0016064	immunoglobulin mediated immune response	3/37	208/18888	0.00776530765260822	0.0374498607172594	0.0233123632036373	IGKC/FOXP3/BATF	3
GO:0043123	positive regulation of canonical NF-kappaB signal transduction	3/37	208/18888	0.00776530765260822	0.0374498607172594	0.0233123632036373	S100A4/LTB/CARD16	3
GO:0050851	antigen receptor-mediated signaling pathway	3/37	208/18888	0.00776530765260822	0.0374498607172594	0.0233123632036373	IGKC/CTLA4/FOXP3	3
GO:0002704	negative regulation of leukocyte mediated immunity	2/37	68/18888	0.00784165865272564	0.0374498607172594	0.0233123632036373	SLAMF1/FOXP3	2
GO:0032715	negative regulation of interleukin-6 production	2/37	68/18888	0.00784165865272564	0.0374498607172594	0.0233123632036373	SLAMF1/FOXP3	2
GO:0019724	B cell mediated immunity	3/37	212/18888	0.00818037966662209	0.0386674412211355	0.0240703013746315	IGKC/FOXP3/BATF	3
GO:0002562	somatic diversification of immune receptors via germline recombination within a single locus	2/37	70/18888	0.00829289031265469	0.0386674412211355	0.0240703013746315	FOXP3/BATF	2
GO:0016444	somatic cell DNA recombination	2/37	70/18888	0.00829289031265469	0.0386674412211355	0.0240703013746315	FOXP3/BATF	2
GO:1903317	regulation of protein maturation	2/37	70/18888	0.00829289031265469	0.0386674412211355	0.0240703013746315	SOX4/CARD16	2
GO:0032091	negative regulation of protein binding	2/37	71/18888	0.00852280518331506	0.0395057087320722	0.0245921189809586	CARD16/B2M	2
GO:0030330	DNA damage response, signal transduction by p53 class mediator	2/37	74/18888	0.00922960858813366	0.0420400668638689	0.0261697450688791	SOX4/BATF	2
GO:0042093	T-helper cell differentiation	2/37	74/18888	0.00922960858813366	0.0420400668638689	0.0261697450688791	FOXP3/BATF	2
GO:0046637	regulation of alpha-beta T cell differentiation	2/37	74/18888	0.00922960858813366	0.0420400668638689	0.0261697450688791	FOXP3/BATF	2
GO:0002637	regulation of immunoglobulin production	2/37	75/18888	0.00947085801415106	0.0428910121560404	0.0266994545347513	TNFRSF4/FOXP3	2
GO:0002200	somatic diversification of immune receptors	2/37	76/18888	0.00971491267814249	0.0432505716970411	0.0269232786679417	FOXP3/BATF	2
GO:0002260	lymphocyte homeostasis	2/37	76/18888	0.00971491267814249	0.0432505716970411	0.0269232786679417	FOXP3/IL2RA	2
GO:0002294	CD4-positive, alpha-beta T cell differentiation involved in immune response	2/37	76/18888	0.00971491267814249	0.0432505716970411	0.0269232786679417	FOXP3/BATF	2
GO:0002287	alpha-beta T cell activation involved in immune response	2/37	77/18888	0.00996176128283331	0.0436103771715147	0.0271472558935691	FOXP3/BATF	2
GO:0002293	alpha-beta T cell differentiation involved in immune response	2/37	77/18888	0.00996176128283331	0.0436103771715147	0.0271472558935691	FOXP3/BATF	2
GO:0032729	positive regulation of type II interferon production	2/37	77/18888	0.00996176128283331	0.0436103771715147	0.0271472558935691	SLAMF1/IL1R1	2
GO:0002685	regulation of leukocyte migration	3/37	230/18888	0.010209207524388	0.0437313985822555	0.0272225911559325	TNFRSF18/SLAMF1/IL1R1	3
GO:0051091	positive regulation of DNA-binding transcription factor activity	3/37	230/18888	0.010209207524388	0.0437313985822555	0.0272225911559325	CARD16/RTKN2/FANK1	3
GO:0032720	negative regulation of tumor necrosis factor production	2/37	78/18888	0.0102113925623541	0.0437313985822555	0.0272225911559325	SLAMF1/FOXP3	2
GO:0050853	B cell receptor signaling pathway	2/37	78/18888	0.0102113925623541	0.0437313985822555	0.0272225911559325	IGKC/CTLA4	2
GO:1903556	negative regulation of tumor necrosis factor superfamily cytokine production	2/37	80/18888	0.0107189582389874	0.0456569680666058	0.0284212491571444	SLAMF1/FOXP3	2
GO:0097529	myeloid leukocyte migration	3/37	239/18888	0.0113240085072777	0.0479748317405097	0.0298641084572235	SLAMF1/IL1R1/RPL13A	3
GO:0071356	cellular response to tumor necrosis factor	3/37	241/18888	0.0115809513033974	0.048801014048541	0.0303784030812451	TNFRSF18/TNFRSF4/CARD16	3
GO:0032102	negative regulation of response to external stimulus	4/37	456/18888	0.0118000590196425	0.0494598218482888	0.0307885078564021	FOXP3/CORO1B/CARD16/IL2RA	4

## Sheet: GO_BP_module4
Table S3. Gene Ontology (GO) enrichment analysis for trajectory modules.
ID	Description	GeneRatio	BgRatio	pvalue	p.adjust	qvalue	geneID	Count
GO:0009615	response to virus	19/30	409/18888	6.87763957261169e-25	5.70844084526771e-22	4.300334638033e-22	ISG15/IFI6/IFI44L/IFI44/RSAD2/EIF2AK2/STAT1/DDX60L/TRIM22/IFIT2/IFIT3/IFIT1/STAT2/OAS1/OAS3/OAS2/CCL4/MX2/MX1	19
GO:0051607	defense response to virus	17/30	307/18888	2.44992002887233e-23	1.01671681198202e-20	7.65922366921138e-21	ISG15/IFI6/IFI44L/RSAD2/EIF2AK2/STAT1/DDX60L/TRIM22/IFIT2/IFIT3/IFIT1/STAT2/OAS1/OAS3/OAS2/MX2/MX1	17
GO:0050792	regulation of viral process	12/30	168/18888	1.24012618856911e-17	3.43101578837453e-15	2.58468405617561e-15	ISG15/RSAD2/EIF2AK2/STAT1/LAMP3/TRIM22/IFIT1/OAS1/OAS3/OAS2/LGALS1/MX1	12
GO:1903900	regulation of viral life cycle	11/30	143/18888	1.53101701550156e-16	3.17686030716573e-14	2.3932213347577e-14	ISG15/RSAD2/EIF2AK2/LAMP3/TRIM22/IFIT1/OAS1/OAS3/OAS2/LGALS1/MX1	11
GO:0048525	negative regulation of viral process	9/30	93/18888	1.50305164725405e-14	2.34044807635659e-12	1.76312765676071e-12	ISG15/RSAD2/EIF2AK2/STAT1/IFIT1/OAS1/OAS3/OAS2/MX1	9
GO:0045071	negative regulation of viral genome replication	8/30	55/18888	1.69189017567946e-14	2.34044807635659e-12	1.76312765676071e-12	ISG15/RSAD2/EIF2AK2/IFIT1/OAS1/OAS3/OAS2/MX1	8
GO:0016032	viral process	13/30	428/18888	2.92621661124558e-14	3.46965683904833e-12	2.61379348433064e-12	ISG15/RSAD2/EIF2AK2/STAT1/LAMP3/TRIM22/IFIT1/OAS1/OAS3/OAS2/CCL4/LGALS1/MX1	13
GO:0045069	regulation of viral genome replication	8/30	85/18888	6.48208968838365e-13	6.72516805169804e-11	5.06626483539459e-11	ISG15/RSAD2/EIF2AK2/IFIT1/OAS1/OAS3/OAS2/MX1	8
GO:0034340	response to type I interferon	8/30	90/18888	1.03867785566801e-12	9.14976613842824e-11	6.89278514423129e-11	ISG15/STAT1/IFIT1/STAT2/OAS1/OAS3/OAS2/MX1	8
GO:0019058	viral life cycle	11/30	319/18888	1.10238146246123e-12	9.14976613842824e-11	6.89278514423129e-11	ISG15/RSAD2/EIF2AK2/LAMP3/TRIM22/IFIT1/OAS1/OAS3/OAS2/LGALS1/MX1	11
GO:0019079	viral genome replication	8/30	129/18888	1.96122836830594e-11	1.47983595063085e-09	1.11480349356338e-09	ISG15/RSAD2/EIF2AK2/IFIT1/OAS1/OAS3/OAS2/MX1	8
GO:0071357	cellular response to type I interferon	7/30	84/18888	4.99666694640993e-11	3.45602797126687e-09	2.60352646155044e-09	ISG15/STAT1/IFIT1/STAT2/OAS1/OAS3/OAS2	7
GO:0140374	antiviral innate immune response	6/30	50/18888	1.42720360774471e-10	9.11214611098543e-09	6.86444488259397e-09	EIF2AK2/IFIT2/IFIT3/IFIT1/OAS1/MX1	6
GO:0140888	interferon-mediated signaling pathway	7/30	108/18888	2.99806221823181e-10	1.77742260080886e-08	1.33898417866894e-08	ISG15/STAT1/PARP14/STAT2/OAS1/OAS3/OAS2	7
GO:0032479	regulation of type I interferon production	7/30	124/18888	7.9563672245257e-10	4.1273654977227e-08	3.1092645601107e-08	ISG15/STAT1/GAPDH/OAS1/OAS3/OAS2/XAF1	7
GO:0032606	type I interferon production	7/30	124/18888	7.9563672245257e-10	4.1273654977227e-08	3.1092645601107e-08	ISG15/STAT1/GAPDH/OAS1/OAS3/OAS2/XAF1	7
GO:0032481	positive regulation of type I interferon production	6/30	73/18888	1.49100011380013e-09	7.27958879090651e-08	5.48392611515341e-08	ISG15/STAT1/GAPDH/OAS1/OAS3/OAS2	6
GO:0060337	type I interferon-mediated signaling pathway	6/30	83/18888	3.27005115263382e-09	1.50785692038115e-07	1.13591250565175e-07	ISG15/STAT1/STAT2/OAS1/OAS3/OAS2	6
GO:0060339	negative regulation of type I interferon-mediated signaling pathway	4/30	24/18888	5.37319571869193e-08	2.34723812974437e-06	1.76824280160831e-06	ISG15/STAT2/OAS1/OAS3	4
GO:0045824	negative regulation of innate immune response	5/30	88/18888	2.54400667028648e-07	1.05576276816889e-05	7.95336822184299e-06	ISG15/PARP14/STAT2/OAS1/OAS3	5
GO:0001960	negative regulation of cytokine-mediated signaling pathway	5/30	96/18888	3.93435335819509e-07	1.55500632728663e-05	1.17143152619944e-05	ISG15/PARP14/STAT2/OAS1/OAS3	5
GO:0032728	positive regulation of interferon-beta production	4/30	40/18888	4.54050337955422e-07	1.71300809319545e-05	1.29045885524172e-05	ISG15/OAS1/OAS3/OAS2	4
GO:0060761	negative regulation of response to cytokine stimulus	5/30	101/18888	5.07030658643143e-07	1.82971933336439e-05	1.37838082944635e-05	ISG15/PARP14/STAT2/OAS1/OAS3	5
GO:0060338	regulation of type I interferon-mediated signaling pathway	4/30	45/18888	7.36180151889435e-07	2.54595635861763e-05	1.9179430272909e-05	ISG15/STAT2/OAS1/OAS3	4
GO:0001819	positive regulation of cytokine production	8/30	500/18888	7.98979004199958e-07	2.65261029394386e-05	1.99828854103063e-05	ISG15/RSAD2/EIF2AK2/STAT1/GAPDH/OAS1/OAS3/OAS2	8
GO:0002832	negative regulation of response to biotic stimulus	5/30	119/18888	1.1460644562041e-06	3.65859037942079e-05	2.75612261937343e-05	ISG15/PARP14/STAT2/OAS1/OAS3	5
GO:0032608	interferon-beta production	4/30	59/18888	2.21433872233352e-06	6.56393264120294e-05	4.94480150776734e-05	ISG15/OAS1/OAS3/OAS2	4
GO:0032648	regulation of interferon-beta production	4/30	59/18888	2.21433872233352e-06	6.56393264120294e-05	4.94480150776734e-05	ISG15/OAS1/OAS3/OAS2	4
GO:0035455	response to interferon-alpha	3/30	18/18888	2.90329331837498e-06	8.3094257043146e-05	6.25973223635114e-05	EIF2AK2/LAMP3/MX2	3
GO:0045088	regulation of innate immune response	7/30	440/18888	4.54382770158089e-06	0.000125712566410405	9.47029352540018e-05	ISG15/RSAD2/EIF2AK2/PARP14/STAT2/OAS1/OAS3	7
GO:0032069	regulation of nuclease activity	3/30	22/18888	5.45580252596778e-06	0.000146074712792041	0.000110042332781829	OAS1/OAS3/OAS2	3
GO:0001959	regulation of cytokine-mediated signaling pathway	5/30	177/18888	8.04821964364095e-06	0.000208750697006937	0.000157257975931669	ISG15/PARP14/STAT2/OAS1/OAS3	5
GO:0060759	regulation of response to cytokine stimulus	5/30	189/18888	1.10652254258821e-05	0.000278307184954004	0.000209656902806187	ISG15/PARP14/STAT2/OAS1/OAS3	5
GO:0050777	negative regulation of immune response	5/30	194/18888	1.25562155790772e-05	0.000306519380312766	0.000230909970711202	ISG15/PARP14/STAT2/OAS1/OAS3	5
GO:0035456	response to interferon-beta	3/30	34/18888	2.09287041079056e-05	0.000496309268844619	0.000373884217747247	STAT1/OAS1/XAF1	3
GO:0071346	cellular response to type II interferon	4/30	120/18888	3.7368676837014e-05	0.000861555604853378	0.00064903491348498	STAT1/PARP14/GAPDH/CCL4	4
GO:0034341	response to type II interferon	4/30	142/18888	7.2083547994353e-05	0.00161700931987332	0.00121814018516773	STAT1/PARP14/GAPDH/CCL4	4
GO:0031348	negative regulation of defense response	5/30	291/18888	8.71431302025747e-05	0.00190338942284571	0.00143387865208669	ISG15/PARP14/STAT2/OAS1/OAS3	5
GO:0044403	biological process involved in symbiotic interaction	5/30	311/18888	0.000119101331700507	0.0025347206490108	0.00190947884021866	TRIM22/IFIT1/GAPDH/CCL4/LGALS1	5
GO:0002753	cytoplasmic pattern recognition receptor signaling pathway	4/30	163/18888	0.000122966814500801	0.00255156140089161	0.00192216546877567	RSAD2/EIF2AK2/OAS1/OAS3	4
GO:0042742	defense response to bacterium	5/30	330/18888	0.000157163725040574	0.00318160711667503	0.0023967972445212	ISG15/OAS1/OAS3/OAS2/RNF213	5
GO:0032091	negative regulation of protein binding	3/30	71/18888	0.000192128011879257	0.00379681547285199	0.00286025160542053	ACTB/IFIT2/IFIT1	3
GO:0032722	positive regulation of chemokine production	3/30	72/18888	0.000200266872674383	0.00386561637952878	0.00291208133093227	EIF2AK2/OAS1/OAS3	3
GO:0071639	positive regulation of monocyte chemotactic protein-1 production	2/30	15/18888	0.000252801355034333	0.00476875283360218	0.00359244030838262	OAS1/OAS3	2
GO:0072567	chemokine (C-X-C motif) ligand 2 production	2/30	20/18888	0.000455196695269346	0.00821333167551211	0.00618734180755129	OAS1/OAS3	2
GO:2000341	regulation of chemokine (C-X-C motif) ligand 2 production	2/30	20/18888	0.000455196695269346	0.00821333167551211	0.00618734180755129	OAS1/OAS3	2
GO:0071605	monocyte chemotactic protein-1 production	2/30	21/18888	0.000502615622709106	0.00869106180934496	0.00654722982213178	OAS1/OAS3	2
GO:0071637	regulation of monocyte chemotactic protein-1 production	2/30	21/18888	0.000502615622709106	0.00869106180934496	0.00654722982213178	OAS1/OAS3	2
GO:0032642	regulation of chemokine production	3/30	104/18888	0.000590907366379011	0.01000924722642	0.00754025726378373	EIF2AK2/OAS1/OAS3	3
GO:0032602	chemokine production	3/30	105/18888	0.000607636760388694	0.0100867702224523	0.00759865759307125	EIF2AK2/OAS1/OAS3	3
GO:0032760	positive regulation of tumor necrosis factor production	3/30	109/18888	0.000677579707162342	0.0108970038521728	0.00820903016891648	OAS1/OAS3/OAS2	3
GO:0032102	negative regulation of response to external stimulus	5/30	456/18888	0.000694371975286775	0.0108970038521728	0.00820903016891648	ISG15/PARP14/STAT2/OAS1/OAS3	5
GO:0051100	negative regulation of binding	3/30	110/18888	0.000695832776102601	0.0108970038521728	0.00820903016891648	ACTB/IFIT2/IFIT1	3
GO:0002221	pattern recognition receptor signaling pathway	4/30	259/18888	0.000715021816692562	0.0109901501454597	0.00827919998275598	RSAD2/EIF2AK2/OAS1/OAS3	4
GO:1903557	positive regulation of tumor necrosis factor superfamily cytokine production	3/30	113/18888	0.000752468334143787	0.0113554312243517	0.00855437685131884	OAS1/OAS3/OAS2	3
GO:0060333	type II interferon-mediated signaling pathway	2/30	26/18888	0.000774027772073516	0.0114721973360896	0.00864234016187347	STAT1/PARP14	2
GO:0035458	cellular response to interferon-beta	2/30	27/18888	0.000835125427601837	0.0121605983317461	0.00916093266843013	STAT1/OAS1	2
GO:0002758	innate immune response-activating signaling pathway	4/30	278/18888	0.000930913460848397	0.0133216926293822	0.0100356187975308	RSAD2/EIF2AK2/OAS1/OAS3	4
GO:0010951	negative regulation of endopeptidase activity	3/30	124/18888	0.000985027428167507	0.0138571655148988	0.0104390061076093	IFI6/LAMP3/GAPDH	3
GO:0002230	positive regulation of defense response to virus by host	2/30	30/18888	0.00103192537438725	0.0140585959263389	0.0105907494993599	STAT1/TRIM22	2
GO:0043122	regulation of canonical NF-kappaB signal transduction	4/30	286/18888	0.00103427075400105	0.0140585959263389	0.0105907494993599	STAT1/TRIM22/GAPDH/LGALS1	4
GO:0002757	immune response-activating signaling pathway	5/30	500/18888	0.00105016017763013	0.0140585959263389	0.0105907494993599	RSAD2/EIF2AK2/CD38/OAS1/OAS3	5
GO:0032682	negative regulation of chemokine production	2/30	31/18888	0.00110200494178127	0.0145184778044199	0.0109371919033931	OAS1/OAS3	2
GO:0043393	regulation of protein binding	3/30	130/18888	0.00112906727750297	0.0146425912551167	0.0110306901782363	ACTB/IFIT2/IFIT1	3
GO:0010466	negative regulation of peptidase activity	3/30	132/18888	0.00117987822919181	0.0150661373881416	0.0113497598079342	IFI6/LAMP3/GAPDH	3
GO:0002218	activation of innate immune response	4/30	298/18888	0.00120411738980224	0.015142688386907	0.0114074279033897	RSAD2/EIF2AK2/OAS1/OAS3	4
GO:0045648	positive regulation of erythrocyte differentiation	2/30	33/18888	0.0012488426742058	0.0154707376058331	0.0116545569281736	ISG15/STAT1	2
GO:0007249	canonical NF-kappaB signal transduction	4/30	311/18888	0.00140928888275075	0.0172016143041635	0.0129584767237452	STAT1/TRIM22/GAPDH/LGALS1	4
GO:0050691	regulation of defense response to virus by host	2/30	42/18888	0.00201847447263143	0.0242802001780303	0.0182909814911224	STAT1/TRIM22	2
GO:0045646	regulation of erythrocyte differentiation	2/30	46/18888	0.00241684423803132	0.0286568673938	0.0215880522915881	ISG15/STAT1	2
GO:0140894	endolysosomal toll-like receptor signaling pathway	2/30	47/18888	0.00252177391769358	0.0291286252258039	0.0219434411973716	RSAD2/OAS1	2
GO:0045089	positive regulation of innate immune response	4/30	365/18888	0.00252682050151552	0.0291286252258039	0.0219434411973716	RSAD2/EIF2AK2/OAS1/OAS3	4
GO:0007259	receptor signaling pathway via JAK-STAT	3/30	174/18888	0.00259833402631531	0.0294796090116442	0.0222078474989431	STAT1/PARP14/STAT2	3
GO:0030522	intracellular receptor signaling pathway	4/30	369/18888	0.00262830249019478	0.0294796090116442	0.0222078474989431	RSAD2/EIF2AK2/OAS1/OAS3	4
GO:0046596	regulation of viral entry into host cell	2/30	49/18888	0.00273799198588471	0.0303004446437908	0.0228262068717967	TRIM22/LGALS1	2
GO:0043154	negative regulation of cysteine-type endopeptidase activity involved in apoptotic process	2/30	50/18888	0.00284926729520841	0.0311169980924076	0.0234413403511606	IFI6/LAMP3	2
GO:0002833	positive regulation of response to biotic stimulus	4/30	390/18888	0.00320759549611617	0.0344773580158846	0.0259727972878065	RSAD2/EIF2AK2/OAS1/OAS3	4
GO:0032640	tumor necrosis factor production	3/30	189/18888	0.00328157985934323	0.0344773580158846	0.0259727972878065	OAS1/OAS3/OAS2	3
GO:0032680	regulation of tumor necrosis factor production	3/30	189/18888	0.00328157985934323	0.0344773580158846	0.0259727972878065	OAS1/OAS3/OAS2	3
GO:0097696	receptor signaling pathway via STAT	3/30	191/18888	0.00338021378162627	0.0350697179843725	0.0264190392932369	STAT1/PARP14/STAT2	3
GO:0071706	tumor necrosis factor superfamily cytokine production	3/30	194/18888	0.00353155766425257	0.0356083724650963	0.0268248233915881	OAS1/OAS3/OAS2	3
GO:1903555	regulation of tumor necrosis factor superfamily cytokine production	3/30	194/18888	0.00353155766425257	0.0356083724650963	0.0268248233915881	OAS1/OAS3/OAS2	3
GO:0052372	modulation by symbiont of entry into host	2/30	56/18888	0.00356083724650963	0.0356083724650963	0.0268248233915881	TRIM22/LGALS1	2
GO:0051701	biological process involved in interaction with host	3/30	202/18888	0.00395529798013667	0.0390821109942076	0.0294416917318444	TRIM22/IFIT1/LGALS1	3
GO:0051346	negative regulation of hydrolase activity	3/30	204/18888	0.0040658697359923	0.0397020221279248	0.0299086888319434	IFI6/LAMP3/GAPDH	3
GO:0043123	positive regulation of canonical NF-kappaB signal transduction	3/30	208/18888	0.00429264707735448	0.0414290357465607	0.0312096984571427	TRIM22/GAPDH/LGALS1	3
GO:0050688	regulation of defense response to virus	2/30	63/18888	0.00448478901548525	0.0422997145778722	0.0318656061626583	STAT1/TRIM22	2
GO:2000117	negative regulation of cysteine-type endopeptidase activity	2/30	63/18888	0.00448478901548525	0.0422997145778722	0.0318656061626583	IFI6/LAMP3	2
GO:0048524	positive regulation of viral process	2/30	64/18888	0.00462490774701519	0.0426519270002512	0.032130938031895	IFIT1/LGALS1	2
GO:0070534	protein K63-linked ubiquitination	2/30	64/18888	0.00462490774701519	0.0426519270002512	0.032130938031895	TRIM22/RNF213	2
GO:0043903	regulation of biological process involved in symbiotic interaction	2/30	65/18888	0.00476703885571596	0.0434795851675192	0.0327544370190316	TRIM22/LGALS1	2
GO:0043086	negative regulation of catalytic activity	4/30	449/18888	0.00529196221709805	0.0477427026107758	0.0359659674708952	IFI6/LAMP3/IFIT1/GAPDH	4

## Sheet: GO_BP_module5
Table S3. Gene Ontology (GO) enrichment analysis for trajectory modules.
ID	Description	GeneRatio	BgRatio	pvalue	p.adjust	qvalue	geneID	Count
GO:0050863	regulation of T cell activation	12/33	382/18888	9.54611130819704e-13	9.59384186473803e-10	5.25538548861795e-10	VCAM1/CD2/CD74/HLA-A/HLA-DRA/HLA-DRB1/HLA-DQA1/HLA-DPB1/IL2RG/LAG3/KLRK1/CCL5	12
GO:0001906	cell killing	10/33	226/18888	3.5857271630095e-12	1.53014112098198e-09	8.38191994002174e-10	CD2/LYST/GZMA/HLA-A/HLA-DRA/HLA-DRB1/LAG3/KLRK1/GZMH/NKG7	10
GO:0022409	positive regulation of cell-cell adhesion	11/33	325/18888	4.56758543576711e-12	1.53014112098198e-09	8.38191994002174e-10	VCAM1/CD74/HLA-A/HLA-DRA/HLA-DRB1/HLA-DQA1/HLA-DPB1/IL2RG/KLRK1/CCL5/CXCL13	11
GO:0002443	leukocyte mediated immunity	12/33	469/18888	1.0563252527408e-11	2.20934181999092e-09	1.21024956465593e-09	CD2/LYST/CD8A/CD74/HLA-A/HLA-DRA/HLA-DRB1/LAG3/KLRK1/BST2/NKG7/IGLC2	12
GO:0050870	positive regulation of T cell activation	10/33	253/18888	1.09917503482135e-11	2.20934181999092e-09	1.21024956465593e-09	VCAM1/CD74/HLA-A/HLA-DRA/HLA-DRB1/HLA-DQA1/HLA-DPB1/IL2RG/KLRK1/CCL5	10
GO:0002696	positive regulation of leukocyte activation	11/33	362/18888	1.4622423827808e-11	2.44925599115784e-09	1.34167151963922e-09	VCAM1/CD2/CD74/HLA-A/HLA-DRA/HLA-DRB1/HLA-DQA1/HLA-DPB1/IL2RG/KLRK1/CCL5	11
GO:0002449	lymphocyte mediated immunity	11/33	372/18888	1.9601746311704e-11	2.45823513219021e-09	1.34659017977008e-09	CD2/LYST/CD8A/CD74/HLA-A/HLA-DRA/HLA-DRB1/LAG3/KLRK1/NKG7/IGLC2	11
GO:0022407	regulation of cell-cell adhesion	12/33	496/18888	2.0257654119284e-11	2.45823513219021e-09	1.34659017977008e-09	VCAM1/CD74/HLA-A/HLA-DRA/HLA-DRB1/HLA-DQA1/HLA-DPB1/IL2RG/LAG3/KLRK1/CCL5/CXCL13	12
GO:0050867	positive regulation of cell activation	11/33	380/18888	2.46348134407424e-11	2.45823513219021e-09	1.34659017977008e-09	VCAM1/CD2/CD74/HLA-A/HLA-DRA/HLA-DRB1/HLA-DQA1/HLA-DPB1/IL2RG/KLRK1/CCL5	11
GO:1903037	regulation of leukocyte cell-cell adhesion	11/33	382/18888	2.60626897715345e-11	2.45823513219021e-09	1.34659017977008e-09	VCAM1/CD74/HLA-A/HLA-DRA/HLA-DRB1/HLA-DQA1/HLA-DPB1/IL2RG/LAG3/KLRK1/CCL5	11
GO:1903039	positive regulation of leukocyte cell-cell adhesion	10/33	277/18888	2.69060561732262e-11	2.45823513219021e-09	1.34659017977008e-09	VCAM1/CD74/HLA-A/HLA-DRA/HLA-DRB1/HLA-DQA1/HLA-DPB1/IL2RG/KLRK1/CCL5	10
GO:0007159	leukocyte cell-cell adhesion	11/33	419/18888	7.01200003699186e-11	5.85288677998484e-09	3.20613750817708e-09	VCAM1/CD74/HLA-A/HLA-DRA/HLA-DRB1/HLA-DQA1/HLA-DPB1/IL2RG/LAG3/KLRK1/CCL5	11
GO:0002478	antigen processing and presentation of exogenous peptide antigen	6/33	41/18888	7.57089832236845e-11	5.85288677998484e-09	3.20613750817708e-09	CD74/HLA-A/HLA-DRA/HLA-DRB1/HLA-DQA1/HLA-DPB1	6
GO:0001909	leukocyte mediated cytotoxicity	8/33	144/18888	1.10894239789423e-10	7.96062221345504e-09	4.36072837668184e-09	CD2/LYST/HLA-A/HLA-DRA/HLA-DRB1/LAG3/KLRK1/NKG7	8
GO:0051251	positive regulation of lymphocyte activation	10/33	328/18888	1.41308913860616e-10	9.46769722866130e-09	5.18628504905981e-09	VCAM1/CD74/HLA-A/HLA-DRA/HLA-DRB1/HLA-DQA1/HLA-DPB1/IL2RG/KLRK1/CCL5	10
GO:0002396	MHC protein complex assembly	5/33	21/18888	2.36480689871951e-10	1.39801819600771e-08	7.65816723238578e-09	HLA-A/HLA-DRA/HLA-DRB1/HLA-DQA1/HLA-DPB1	5
GO:0002501	peptide antigen assembly with MHC protein complex	5/33	21/18888	2.36480689871951e-10	1.39801819600771e-08	7.65816723238578e-09	HLA-A/HLA-DRA/HLA-DRB1/HLA-DQA1/HLA-DPB1	5
GO:0019884	antigen processing and presentation of exogenous antigen	6/33	50/18888	2.6462398305782e-10	1.47748390540616e-08	8.09347035901989e-09	CD74/HLA-A/HLA-DRA/HLA-DRB1/HLA-DQA1/HLA-DPB1	6
GO:0045785	positive regulation of cell adhesion	11/33	485/18888	3.3214307624544e-10	1.75686206119299e-08	9.6238686358097e-09	VCAM1/CD74/HLA-A/HLA-DRA/HLA-DRB1/HLA-DQA1/HLA-DPB1/IL2RG/KLRK1/CCL5/CXCL13	11
GO:0019882	antigen processing and presentation	7/33	117/18888	1.09143938033555e-09	5.48448288618616e-08	3.00433050481839e-08	CD8A/CD74/HLA-A/HLA-DRA/HLA-DRB1/HLA-DQA1/HLA-DPB1	7
GO:0019886	antigen processing and presentation of exogenous peptide antigen via MHC class II	5/33	31/18888	1.95030803997671e-09	9.33361704845995e-08	5.11283761858555e-08	CD74/HLA-DRA/HLA-DRB1/HLA-DQA1/HLA-DPB1	5
GO:0048002	antigen processing and presentation of peptide antigen	6/33	72/18888	2.53247132725117e-09	1.15687894722156e-07	6.33723686197302e-08	CD74/HLA-A/HLA-DRA/HLA-DRB1/HLA-DQA1/HLA-DPB1	6
GO:0042267	natural killer cell mediated cytotoxicity	6/33	76/18888	3.52622228136318e-09	1.54080582294348e-07	8.44033983136358e-08	CD2/LYST/HLA-A/LAG3/KLRK1/NKG7	6
GO:0002495	antigen processing and presentation of peptide antigen via MHC class II	5/33	35/18888	3.70787032714760e-09	1.55267069949306e-07	8.50533412762365e-08	CD74/HLA-DRA/HLA-DRB1/HLA-DQA1/HLA-DPB1	5
GO:0002228	natural killer cell mediated immunity	6/33	79/18888	4.46692031569077e-09	1.79570196690769e-07	9.83662873728956e-08	CD2/LYST/HLA-A/LAG3/KLRK1/NKG7	6
GO:0002504	antigen processing and presentation of peptide or polysaccharide antigen via MHC class II	5/33	37/18888	4.96641270683963e-09	1.91970952706686e-07	1.05159265007171e-07	CD74/HLA-DRA/HLA-DRB1/HLA-DQA1/HLA-DPB1	5
GO:0002399	MHC class II protein complex assembly	4/33	16/18888	1.38422279490296e-08	4.96837110313384e-07	2.72161098396334e-07	HLA-DRA/HLA-DRB1/HLA-DQA1/HLA-DPB1	4
GO:0002503	peptide antigen assembly with MHC class II protein complex	4/33	16/18888	1.38422279490296e-08	4.96837110313384e-07	2.72161098396334e-07	HLA-DRA/HLA-DRB1/HLA-DQA1/HLA-DPB1	4
GO:0001912	positive regulation of leukocyte mediated cytotoxicity	5/33	69/18888	1.23076875695218e-07	4.26525034736875e-06	2.33645030811611e-06	HLA-A/HLA-DRA/HLA-DRB1/LAG3/KLRK1	5
GO:1903900	regulation of viral life cycle	6/33	143/18888	1.58633267962203e-07	5.31421447673381e-06	2.91105961909587e-06	CD74/HLA-DRB1/CCL5/BST2/APOBEC3G/RESF1	6
GO:0031343	positive regulation of cell killing	5/33	76/18888	2.0057971657833e-07	6.5026650052007e-06	3.56207781903113e-06	HLA-A/HLA-DRA/HLA-DRB1/LAG3/KLRK1	5
GO:0019883	antigen processing and presentation of endogenous antigen	4/33	32/18888	2.68171983893068e-07	8.42227636914165e-06	4.61361669658139e-06	CD74/HLA-A/HLA-DRA/HLA-DRB1	4
GO:0070663	regulation of leukocyte proliferation	7/33	267/18888	3.25338075003536e-07	9.90802319328951e-06	5.42749005508292e-06	VCAM1/CD74/HLA-A/HLA-DRB1/HLA-DPB1/CCL5/BST2	7
GO:0070665	positive regulation of leukocyte proliferation	6/33	164/18888	3.56615344556159e-07	1.05411300376159e-05	5.77429799389694e-06	VCAM1/CD74/HLA-A/HLA-DPB1/CCL5/BST2	6
GO:0050792	regulation of viral process	6/33	168/18888	4.10981694396701e-07	1.18010457962481e-05	6.4644639449466e-06	CD74/HLA-DRB1/CCL5/BST2/APOBEC3G/RESF1	6
GO:0045589	regulation of regulatory T cell differentiation	4/33	36/18888	4.37130211728848e-07	1.22032184107637e-05	6.68476902731542e-06	HLA-DRA/HLA-DRB1/IL2RG/LAG3	4
GO:0002361	CD4-positive, CD25-positive, alpha-beta regulatory T cell differentiation	3/33	10/18888	5.78221410443035e-07	1.56045781549672e-05	8.54799096627166e-06	HLA-DRA/HLA-DRB1/IL2RG	3
GO:0030098	lymphocyte differentiation	8/33	432/18888	5.90023850635577e-07	1.56045781549672e-05	8.54799096627166e-06	VCAM1/CD2/CD8A/CD74/HLA-DRA/HLA-DRB1/IL2RG/LAG3	8
GO:0001910	regulation of leukocyte mediated cytotoxicity	5/33	96/18888	6.4739704363249e-07	1.66829238166834e-05	9.13869510984595e-06	HLA-A/HLA-DRA/HLA-DRB1/LAG3/KLRK1	5
GO:0045580	regulation of T cell differentiation	6/33	183/18888	6.79052494265914e-07	1.70611939184311e-05	9.34590669739666e-06	CD2/CD74/HLA-DRA/HLA-DRB1/IL2RG/LAG3	6
GO:0045066	regulatory T cell differentiation	4/33	41/18888	7.46914246448016e-07	1.83085077482989e-05	1.00291694709195e-05	HLA-DRA/HLA-DRB1/IL2RG/LAG3	4
GO:0030217	T cell differentiation	7/33	310/18888	8.87996344713128e-07	2.12484839627784e-05	1.16396513354628e-05	CD2/CD8A/CD74/HLA-DRA/HLA-DRB1/IL2RG/LAG3	7
GO:0060326	cell chemotaxis	7/33	322/18888	1.14457983824576e-06	2.67512264520229e-05	1.46539842203802e-05	VCAM1/LYST/CD74/TMSB4X/KLRK1/CCL5/CXCL13	7
GO:0031341	regulation of cell killing	5/33	110/18888	1.27404628423098e-06	2.91003753557303e-05	1.59408183409761e-05	HLA-A/HLA-DRA/HLA-DRB1/LAG3/KLRK1	5
GO:1903131	mononuclear cell differentiation	8/33	484/18888	1.38623177127368e-06	3.09591762251122e-05	1.69590459971026e-05	VCAM1/CD2/CD8A/CD74/HLA-DRA/HLA-DRB1/IL2RG/LAG3	8
GO:0045619	regulation of lymphocyte differentiation	6/33	215/18888	1.73826765977983e-06	3.79773695234506e-05	2.08035237085778e-05	CD2/CD74/HLA-DRA/HLA-DRB1/IL2RG/LAG3	6
GO:0032609	type II interferon production	5/33	119/18888	1.88011989968349e-06	3.93650103996231e-05	2.15636558669839e-05	CD2/HLA-A/HLA-DRB1/HLA-DPB1/KLRK1	5
GO:0032649	regulation of type II interferon production	5/33	119/18888	1.88011989968349e-06	3.93650103996231e-05	2.15636558669839e-05	CD2/HLA-A/HLA-DRB1/HLA-DPB1/KLRK1	5
GO:0070661	leukocyte proliferation	7/33	352/18888	2.07038172194644e-06	4.24639516440036e-05	2.32612167685927e-05	VCAM1/CD74/HLA-A/HLA-DRB1/HLA-DPB1/CCL5/BST2	7
GO:0045071	negative regulation of viral genome replication	4/33	55/18888	2.47253516309906e-06	4.96979567782911e-05	2.7223913480017e-05	CCL5/BST2/APOBEC3G/RESF1	4
GO:0002468	dendritic cell antigen processing and presentation	3/33	16/18888	2.67914138863739e-06	5.20541583856206e-05	2.85146109826442e-05	CD74/HLA-DRA/HLA-DRB1	3
GO:0002708	positive regulation of lymphocyte mediated immunity	5/33	128/18888	2.69334948860922e-06	5.20541583856206e-05	2.85146109826442e-05	HLA-A/HLA-DRA/HLA-DRB1/LAG3/KLRK1	5
GO:0050670	regulation of lymphocyte proliferation	6/33	237/18888	3.05538765585071e-06	5.7937067813773e-05	3.17371945185685e-05	VCAM1/CD74/HLA-A/HLA-DRB1/HLA-DPB1/CCL5	6
GO:0032944	regulation of mononuclear cell proliferation	6/33	241/18888	3.36512747332238e-06	6.26287613090554e-05	3.4307245000928e-05	VCAM1/CD74/HLA-A/HLA-DRB1/HLA-DPB1/CCL5	6
GO:0002460	adaptive immune response based on somatic recombination of immune receptors built from immunoglobulin superfamily domains	7/33	385/18888	3.74348738761807e-06	6.67856741609265e-05	3.65843493963494e-05	CD8A/CD74/HLA-A/HLA-DRA/HLA-DRB1/IGLC2/CXCL13	7
GO:0002697	regulation of immune effector process	7/33	385/18888	3.74348738761807e-06	6.67856741609265e-05	3.65843493963494e-05	CD74/HLA-A/HLA-DRA/HLA-DRB1/LAG3/KLRK1/BST2	7
GO:0002703	regulation of leukocyte mediated immunity	6/33	246/18888	3.7878442061421e-06	6.67856741609265e-05	3.65843493963494e-05	HLA-A/HLA-DRA/HLA-DRB1/LAG3/KLRK1/BST2	6
GO:0002544	chronic inflammatory response	3/33	19/18888	4.61932999310289e-06	7.90337944274965e-05	4.32937150935644e-05	VCAM1/CCL5/CXCL13	3
GO:0050671	positive regulation of lymphocyte proliferation	5/33	143/18888	4.6397948967386e-06	7.90337944274965e-05	4.32937150935644e-05	VCAM1/CD74/HLA-A/HLA-DPB1/CCL5	5
GO:0002699	positive regulation of immune effector process	6/33	257/18888	4.87128131666242e-06	8.15939620540954e-05	4.46961426072709e-05	CD74/HLA-A/HLA-DRA/HLA-DRB1/LAG3/KLRK1	6
GO:0032946	positive regulation of mononuclear cell proliferation	5/33	146/18888	5.13578931981028e-06	8.32494881678924e-05	4.560301891784e-05	VCAM1/CD74/HLA-A/HLA-DPB1/CCL5	5
GO:0050852	T cell receptor signaling pathway	5/33	146/18888	5.13578931981028e-06	8.32494881678924e-05	4.560301891784e-05	CD8A/CD8B/HLA-A/HLA-DRB1/HLA-DPB1	5
GO:0002705	positive regulation of leukocyte mediated immunity	5/33	150/18888	5.86081744244884e-06	9.34939925343029e-05	5.12148291127944e-05	HLA-A/HLA-DRA/HLA-DRB1/LAG3/KLRK1	5
GO:0046635	positive regulation of alpha-beta T cell activation	4/33	73/18888	7.71814843187404e-06	0.000121199049594272	6.63913097018113e-05	HLA-A/HLA-DRA/HLA-DRB1/IL2RG	4
GO:0045591	positive regulation of regulatory T cell differentiation	3/33	23/18888	8.4024161120636e-06	0.000129914279886522	7.1165402860069e-05	HLA-DRA/HLA-DRB1/IL2RG	3
GO:0032729	positive regulation of type II interferon production	4/33	77/18888	9.54914176246334e-06	0.000145407385928419	7.96523308097022e-05	CD2/HLA-A/HLA-DPB1/KLRK1	4
GO:0002483	antigen processing and presentation of endogenous peptide antigen	3/33	25/18888	1.08862620437945e-05	0.000163293930656918	8.94503542640147e-05	HLA-A/HLA-DRA/HLA-DRB1	3
GO:1901623	regulation of lymphocyte chemotaxis	3/33	26/18888	1.22915594888571e-05	0.000181662018916197	9.95121611868774e-05	KLRK1/CCL5/CXCL13	3
GO:0006935	chemotaxis	7/33	466/18888	1.30323807687956e-05	0.000189819459023762	0.000103980703921893	VCAM1/LYST/CD74/TMSB4X/KLRK1/CCL5/CXCL13	7
GO:0042330	taxis	7/33	468/18888	1.33988530166187e-05	0.000192369246881454	0.000105377445529197	VCAM1/LYST/CD74/TMSB4X/KLRK1/CCL5/CXCL13	7
GO:0046651	lymphocyte proliferation	6/33	308/18888	1.36864462158156e-05	0.000193730682350629	0.00010612322269639	VCAM1/CD74/HLA-A/HLA-DRB1/HLA-DPB1/CCL5	6
GO:0045069	regulation of viral genome replication	4/33	85/18888	1.41477943388193e-05	0.000197479629312686	0.000108176848526352	CCL5/BST2/APOBEC3G/RESF1	4
GO:0042129	regulation of T cell proliferation	5/33	181/18888	1.45974109605291e-05	0.000198248621828807	0.000108598092921148	VCAM1/HLA-A/HLA-DRB1/HLA-DPB1/CCL5	5
GO:0046631	alpha-beta T cell activation	5/33	181/18888	1.45974109605291e-05	0.000198248621828807	0.000108598092921148	HLA-A/HLA-DRA/HLA-DRB1/IL2RG/NKG7	5
GO:0032943	mononuclear cell proliferation	6/33	315/18888	1.55444293615935e-05	0.000208295353445353	0.000114101565699837	VCAM1/CD74/HLA-A/HLA-DRB1/HLA-DPB1/CCL5	6
GO:0002706	regulation of lymphocyte mediated immunity	5/33	186/18888	1.66500021319214e-05	0.000217896304660185	0.000119360845600709	HLA-A/HLA-DRA/HLA-DRB1/LAG3/KLRK1	5
GO:0019058	viral life cycle	6/33	319/18888	1.66945427451087e-05	0.000217896304660185	0.000119360845600709	CD74/HLA-DRB1/CCL5/BST2/APOBEC3G/RESF1	6
GO:0002418	immune response to tumor cell	3/33	29/18888	1.72127545020856e-05	0.00022177972146918	0.000121488132315665	HLA-A/HLA-DRB1/NKG7	3
GO:1902105	regulation of leukocyte differentiation	6/33	328/18888	1.95351648478465e-05	0.00024851697053273	0.00013613445989905	CD2/CD74/HLA-DRA/HLA-DRB1/IL2RG/LAG3	6
GO:0048525	negative regulation of viral process	4/33	93/18888	2.02015690945816e-05	0.000253782211750682	0.000139018692585081	CCL5/BST2/APOBEC3G/RESF1	4
GO:0002429	immune response-activating cell surface receptor signaling pathway	6/33	332/18888	2.09170585957425e-05	0.000259526467761991	0.000142165323529218	CD8A/CD8B/HLA-A/HLA-DRB1/HLA-DPB1/KLRK1	6
GO:0050851	antigen receptor-mediated signaling pathway	5/33	208/18888	2.84997373061712e-05	0.00034929556088661	0.000191339699757735	CD8A/CD8B/HLA-A/HLA-DRB1/HLA-DPB1	5
GO:0002285	lymphocyte activation involved in immune response	5/33	212/18888	3.12213320548917e-05	0.000375526943026999	0.000205708919825211	CD74/HLA-DRA/HLA-DRB1/LCP1/NKG7	5
GO:0042102	positive regulation of T cell proliferation	4/33	104/18888	3.13873265813611e-05	0.000375526943026999	0.000205708919825211	VCAM1/HLA-A/HLA-DPB1/CCL5	4
GO:0042098	T cell proliferation	5/33	213/18888	3.19322671621232e-05	0.000377552099975692	0.000206818275241987	VCAM1/HLA-A/HLA-DRB1/HLA-DPB1/CCL5	5
GO:0002768	immune response-regulating cell surface receptor signaling pathway	6/33	360/18888	3.29623484920675e-05	0.000385199537610788	0.000211007445059379	CD8A/CD8B/HLA-A/HLA-DRB1/HLA-DPB1/KLRK1	6
GO:0043372	positive regulation of CD4-positive, alpha-beta T cell differentiation	3/33	36/18888	3.33549158245082e-05	0.000385306786248629	0.000211066194509592	HLA-DRA/HLA-DRB1/IL2RG	3
GO:0050920	regulation of chemotaxis	5/33	229/18888	4.51175798270848e-05	0.000515263269616139	0.000282254715903892	CD74/TMSB4X/KLRK1/CCL5/CXCL13	5
GO:0001916	positive regulation of T cell mediated cytotoxicity	3/33	40/18888	4.5935699604886e-05	0.000518712113515848	0.000284143949063931	HLA-A/HLA-DRA/HLA-DRB1	3
GO:0046634	regulation of alpha-beta T cell activation	4/33	115/18888	4.65579409371888e-05	0.000519897007131941	0.000284793018832161	HLA-A/HLA-DRA/HLA-DRB1/IL2RG	4
GO:0030595	leukocyte chemotaxis	5/33	237/18888	5.31195612093152e-05	0.000581315812979421	0.000318437465502212	LYST/CD74/KLRK1/CCL5/CXCL13	5
GO:0045582	positive regulation of T cell differentiation	4/33	119/18888	5.32149798946336e-05	0.000581315812979421	0.000318437465502212	CD74/HLA-DRA/HLA-DRB1/IL2RG	4
GO:0035710	CD4-positive, alpha-beta T cell activation	4/33	120/18888	5.49824123930221e-05	0.000594164779085884	0.000325475966967182	HLA-DRA/HLA-DRB1/IL2RG/NKG7	4
GO:0050900	leukocyte migration	6/33	396/18888	5.60691699219441e-05	0.000599462933739934	0.000328378229218105	VCAM1/LYST/CD74/KLRK1/CCL5/CXCL13	6
GO:0002688	regulation of leukocyte chemotaxis	4/33	123/18888	6.05423394637981e-05	0.000640474222748601	0.000350843695729267	CD74/KLRK1/CCL5/CXCL13	4
GO:0002286	T cell activation involved in immune response	4/33	124/18888	6.24836355057085e-05	0.000654125559200386	0.000358321725542604	CD74/HLA-DRA/HLA-DRB1/LCP1	4
GO:0002347	response to tumor cell	3/33	45/18888	6.5582946620888e-05	0.000679493416020541	0.000372217917338301	HLA-A/HLA-DRB1/NKG7	3
GO:2000516	positive regulation of CD4-positive, alpha-beta T cell activation	3/33	46/18888	7.00750456553587e-05	0.000718626743710566	0.000393654660341059	HLA-DRA/HLA-DRB1/IL2RG	3
GO:0002456	T cell mediated immunity	4/33	129/18888	7.28788613215377e-05	0.000732432556281454	0.000401217310222781	CD8A/HLA-A/HLA-DRA/HLA-DRB1	4
GO:0019079	viral genome replication	4/33	129/18888	7.28788613215377e-05	0.000732432556281454	0.000401217310222781	CCL5/BST2/APOBEC3G/RESF1	4
GO:1903706	regulation of hemopoiesis	6/33	424/18888	8.18118261460955e-05	0.000808538135857263	0.000442906986177899	CD2/CD74/HLA-DRA/HLA-DRB1/IL2RG/LAG3	6
GO:0045621	positive regulation of lymphocyte differentiation	4/33	133/18888	8.20605869228267e-05	0.000808538135857263	0.000442906986177899	CD74/HLA-DRA/HLA-DRB1/IL2RG	4
GO:0042269	regulation of natural killer cell mediated cytotoxicity	3/33	49/18888	8.47471157054164e-05	0.00082690146877615	0.000452966188185312	HLA-A/LAG3/KLRK1	3
GO:0016032	viral process	6/33	428/18888	8.61550863586875e-05	0.000832556363370009	0.000456063868072809	CD74/HLA-DRB1/CCL5/BST2/APOBEC3G/RESF1	6
GO:0001914	regulation of T cell mediated cytotoxicity	3/33	50/18888	9.00492791521189e-05	0.000861900243313138	0.000472138075153466	HLA-A/HLA-DRA/HLA-DRB1	3
GO:0050921	positive regulation of chemotaxis	4/33	142/18888	0.000105765792251221	0.00100277944540073	0.000549309924005845	CD74/TMSB4X/CCL5/CXCL13	4
GO:0002715	regulation of natural killer cell mediated immunity	3/33	53/18888	0.000107243735427442	0.001007289290697	0.000551780360339911	HLA-A/LAG3/KLRK1	3
GO:0046638	positive regulation of alpha-beta T cell differentiation	3/33	54/18888	0.000113417159068494	0.00105540967466515	0.000578140099345245	HLA-DRA/HLA-DRB1/IL2RG	3
GO:0032102	negative regulation of response to external stimulus	6/33	456/18888	0.000121986957896277	0.00112474213473173	0.000616119545917458	HLA-A/HLA-DRB1/TMSB4X/KLRK1/CST7/CXCL13	6
GO:0043370	regulation of CD4-positive, alpha-beta T cell differentiation	3/33	56/18888	0.00012644941518154	0.00115528783870407	0.00063285209703297	HLA-DRA/HLA-DRB1/IL2RG	3
GO:0035747	natural killer cell chemotaxis	2/33	10/18888	0.000132045850185325	0.00118487570925224	0.000649059959087639	KLRK1/CCL5	2
GO:0045657	positive regulation of monocyte differentiation	2/33	10/18888	0.000132045850185325	0.00118487570925224	0.000649059959087639	CD74/HLA-DRB1	2
GO:0001913	T cell mediated cytotoxicity	3/33	60/18888	0.000155359194600414	0.00138173442985324	0.000756896681658281	HLA-A/HLA-DRA/HLA-DRB1	3
GO:0033632	regulation of cell-cell adhesion mediated by integrin	2/33	11/18888	0.000161212904128423	0.00142121902323742	0.000778525843574934	CCL5/CXCL13	2
GO:0002366	leukocyte activation involved in immune response	5/33	301/18888	0.000163623132274483	0.00142992389509439	0.000783294262513084	CD74/HLA-DRA/HLA-DRB1/LCP1/NKG7	5
GO:0002263	cell activation involved in immune response	5/33	305/18888	0.000174000099752137	0.00150750086423188	0.000825789947099525	CD74/HLA-DRA/HLA-DRB1/LCP1/NKG7	5
GO:0048247	lymphocyte chemotaxis	3/33	64/18888	0.000188257201895456	0.0016033770161435	0.000878309693053731	KLRK1/CCL5/CXCL13	3
GO:0048524	positive regulation of viral process	3/33	64/18888	0.000188257201895456	0.0016033770161435	0.000878309693053731	CD74/HLA-DRB1/CCL5	3
GO:0002424	T cell mediated immune response to tumor cell	2/33	12/18888	0.000193243975192301	0.00161841829223552	0.000886549114259414	HLA-A/HLA-DRB1	2
GO:0043380	regulation of memory T cell differentiation	2/33	12/18888	0.000193243975192301	0.00161841829223552	0.000886549114259414	HLA-DRA/HLA-DRB1	2
GO:0002757	immune response-activating signaling pathway	6/33	500/18888	0.000201357847919278	0.00167243501784194	0.000916138794795845	CD8A/CD8B/HLA-A/HLA-DRB1/HLA-DPB1/KLRK1	6
GO:0043379	memory T cell differentiation	2/33	13/18888	0.000228129575041966	0.00187926412227193	0.00102943716779075	HLA-DRA/HLA-DRB1	2
GO:0002711	positive regulation of T cell mediated immunity	3/33	69/18888	0.000235336749875432	0.00192287344410414	0.00105332580389261	HLA-A/HLA-DRA/HLA-DRB1	3
GO:2000401	regulation of lymphocyte migration	3/33	70/18888	0.000245582016777727	0.00199040263598077	0.0010903174429096	KLRK1/CCL5/CXCL13	3
GO:0046598	positive regulation of viral entry into host cell	2/33	14/18888	0.000265860238028157	0.00210385463951415	0.00115246501855554	CD74/HLA-DRB1	2
GO:0075294	positive regulation by symbiont of entry into host	2/33	14/18888	0.000265860238028157	0.00210385463951415	0.00115246501855554	CD74/HLA-DRB1	2
GO:0090715	immunological memory formation process	2/33	14/18888	0.000265860238028157	0.00210385463951415	0.00115246501855554	HLA-DRA/HLA-DRB1	2
GO:0046637	regulation of alpha-beta T cell differentiation	3/33	74/18888	0.000289442360078976	0.00227257478030758	0.00124488778224757	HLA-DRA/HLA-DRB1/IL2RG	3
GO:0010820	positive regulation of T cell chemotaxis	2/33	15/18888	0.000306426521140795	0.00238727638563178	0.00130771987398316	CCL5/CXCL13	2
GO:1902107	positive regulation of leukocyte differentiation	4/33	190/18888	0.000323087577068348	0.00247864896911214	0.00135777262199073	CD74/HLA-DRA/HLA-DRB1/IL2RG	4
GO:1903708	positive regulation of hemopoiesis	4/33	190/18888	0.000323087577068348	0.00247864896911214	0.00135777262199073	CD74/HLA-DRA/HLA-DRB1/IL2RG	4
GO:0002695	negative regulation of leukocyte activation	4/33	192/18888	0.000336193613411447	0.00255460160015213	0.0013993785146683	CD74/HLA-DRB1/LAG3/CST7	4
GO:2000514	regulation of CD4-positive, alpha-beta T cell activation	3/33	78/18888	0.000338071654547495	0.00255460160015213	0.0013993785146683	HLA-DRA/HLA-DRB1/IL2RG	3
GO:0010819	regulation of T cell chemotaxis	2/33	16/18888	0.000349819003962532	0.00258505955134077	0.00141606299591644	CCL5/CXCL13	2
GO:0016045	detection of bacterium	2/33	16/18888	0.000349819003962532	0.00258505955134077	0.00141606299591644	HLA-A/HLA-DRB1	2
GO:0045869	negative regulation of single stranded viral RNA replication via double stranded DNA intermediate	2/33	16/18888	0.000349819003962532	0.00258505955134077	0.00141606299591644	APOBEC3G/RESF1	2
GO:0033631	cell-cell adhesion mediated by integrin	2/33	17/18888	0.000396028288622378	0.00290517102237584	0.00159141601958897	CCL5/CXCL13	2
GO:0090713	immunological memory process	2/33	18/18888	0.000445044999749425	0.00324108858513168	0.00177542742081578	HLA-DRA/HLA-DRB1	2
GO:0045091	regulation of single stranded viral RNA replication via double stranded DNA intermediate	2/33	19/18888	0.000496859784426639	0.00356674345249123	0.00195381704703107	APOBEC3G/RESF1	2
GO:0098543	detection of other organism	2/33	19/18888	0.000496859784426639	0.00356674345249123	0.00195381704703107	HLA-A/HLA-DRB1	2
GO:0031640	killing of cells of another organism	3/33	90/18888	0.000514673113612776	0.00362393681049584	0.00198514684670262	GZMA/GZMH/NKG7	3
GO:0141061	disruption of cell in another organism	3/33	90/18888	0.000514673113612776	0.00362393681049584	0.00198514684670262	GZMA/GZMH/NKG7	3
GO:0050866	negative regulation of cell activation	4/33	215/18888	0.000515644740199906	0.00362393681049584	0.00198514684670262	CD74/HLA-DRB1/LAG3/CST7	4
GO:0039692	single stranded viral RNA replication via double stranded DNA intermediate	2/33	20/18888	0.00055146331214476	0.00379603170346222	0.00207941825704189	APOBEC3G/RESF1	2
GO:0045655	regulation of monocyte differentiation	2/33	20/18888	0.00055146331214476	0.00379603170346222	0.00207941825704189	CD74/HLA-DRB1	2
GO:0140131	positive regulation of lymphocyte chemotaxis	2/33	20/18888	0.00055146331214476	0.00379603170346222	0.00207941825704189	CCL5/CXCL13	2
GO:0002690	positive regulation of leukocyte chemotaxis	3/33	93/18888	0.000566474730895817	0.00384666962533984	0.00210715707153992	CD74/CCL5/CXCL13	3
GO:0141060	disruption of anatomical structure in another organism	3/33	93/18888	0.000566474730895817	0.00384666962533984	0.00210715707153992	GZMA/GZMH/NKG7	3
GO:0043367	CD4-positive, alpha-beta T cell differentiation	3/33	94/18888	0.000584454990810396	0.00394212930043254	0.00215944867674911	HLA-DRA/HLA-DRB1/IL2RG	3
GO:0030101	natural killer cell activation	3/33	98/18888	0.000660021325388118	0.00442083601313672	0.00242167817216078	CD2/KLRK1/NKG7	3
GO:0002685	regulation of leukocyte migration	4/33	230/18888	0.000664225112421537	0.00442083601313672	0.00242167817216078	CD74/KLRK1/CCL5/CXCL13	4
GO:0033630	positive regulation of cell adhesion mediated by integrin	2/33	22/18888	0.000668999386429448	0.00442331831158944	0.00242303794392383	CCL5/CXCL13	2
GO:0002709	regulation of T cell mediated immunity	3/33	99/18888	0.000679839043136724	0.00446560940099613	0.00244620446894053	HLA-A/HLA-DRA/HLA-DRB1	3
GO:0002274	myeloid leukocyte activation	4/33	241/18888	0.000790924100885908	0.00510552178383835	0.00279674039586013	CD2/CD74/CCL5/CST7	4
GO:0050727	regulation of inflammatory response	5/33	425/18888	0.000795128745715961	0.00510552178383835	0.00279674039586013	HLA-DRB1/TMSB4X/CCL5/CST7/NKG7	5
GO:1903902	positive regulation of viral life cycle	2/33	24/18888	0.000797579024937932	0.00510552178383835	0.00279674039586013	CD74/HLA-DRB1	2
GO:2001026	regulation of endothelial cell chemotaxis	2/33	24/18888	0.000797579024937932	0.00510552178383835	0.00279674039586013	TMSB4X/CXCL13	2
GO:0030593	neutrophil chemotaxis	3/33	107/18888	0.000852169881114073	0.00542044766151673	0.00296925281693978	CD74/CCL5/CXCL13	3
GO:0098581	detection of external biotic stimulus	2/33	26/18888	0.000937128385592194	0.00592335866364877	0.00324474111661514	HLA-A/HLA-DRB1	2
GO:0010818	T cell chemotaxis	2/33	27/18888	0.00101099373294603	0.00631086150068798	0.00345701028003123	CCL5/CXCL13	2
GO:0042832	defense response to protozoan	2/33	27/18888	0.00101099373294603	0.00631086150068798	0.00345701028003123	LYST/NKG7	2
GO:0045954	positive regulation of natural killer cell mediated cytotoxicity	2/33	29/18888	0.00116685999717743	0.00723885368619334	0.00396535268696425	LAG3/KLRK1	2
GO:0002718	regulation of cytokine production involved in immune response	3/33	120/18888	0.00118728728717259	0.00732039094238313	0.00401001776681475	CD74/HLA-A/BST2	3
GO:0002367	cytokine production involved in immune response	3/33	122/18888	0.00124520641186859	0.00756076438299296	0.00414169130380237	CD74/HLA-A/BST2	3
GO:0001562	response to protozoan	2/33	30/18888	0.0012488426742058	0.00756076438299296	0.00414169130380237	LYST/NKG7	2
GO:0039694	viral RNA genome replication	2/33	30/18888	0.0012488426742058	0.00756076438299296	0.00414169130380237	APOBEC3G/RESF1	2
GO:0071675	regulation of mononuclear cell migration	3/33	123/18888	0.00127482301367871	0.00767183909429404	0.00420253662876752	KLRK1/CCL5/CXCL13	3
GO:0035767	endothelial cell chemotaxis	2/33	31/18888	0.00133351292448354	0.00784570599138327	0.00429777872060063	TMSB4X/CXCL13	2
GO:0002824	positive regulation of adaptive immune response based on somatic recombination of immune receptors built from immunoglobulin superfamily domains	3/33	125/18888	0.00133538292528112	0.00784570599138327	0.00429777872060063	HLA-A/HLA-DRA/HLA-DRB1	3
GO:0046632	alpha-beta T cell differentiation	3/33	125/18888	0.00133538292528112	0.00784570599138327	0.00429777872060063	HLA-DRA/HLA-DRB1/IL2RG	3
GO:0072676	lymphocyte migration	3/33	125/18888	0.00133538292528112	0.00784570599138327	0.00429777872060063	KLRK1/CCL5/CXCL13	3
GO:0042113	B cell activation	4/33	278/18888	0.00134274769205763	0.00784570599138327	0.00429777872060063	VCAM1/CD74/IL2RG/BST2	4
GO:0071621	granulocyte chemotaxis	3/33	128/18888	0.00142957697904372	0.00830476799964706	0.00454924709485773	CD74/CCL5/CXCL13	3
GO:0050868	negative regulation of T cell activation	3/33	129/18888	0.00146187931517997	0.00839536406717638	0.00459887447722781	CD74/HLA-DRB1/LAG3	3
GO:1990266	neutrophil migration	3/33	129/18888	0.00146187931517997	0.00839536406717638	0.00459887447722781	CD74/CCL5/CXCL13	3
GO:0043122	regulation of canonical NF-kappaB signal transduction	4/33	286/18888	0.00149033794603044	0.00851016838500334	0.00466176283357606	CD74/HLA-DRB1/TMSB4X/BST2	4
GO:0002821	positive regulation of adaptive immune response	3/33	131/18888	0.00152785508149903	0.00867510936105379	0.00475211541851912	HLA-A/HLA-DRA/HLA-DRB1	3
GO:0031348	negative regulation of defense response	4/33	291/18888	0.00158813997229084	0.0089667453491702	0.00491186993204086	HLA-A/HLA-DRB1/TMSB4X/CST7	4
GO:0002717	positive regulation of natural killer cell mediated immunity	2/33	34/18888	0.00160355857203151	0.00900321991559591	0.00493185023917954	LAG3/KLRK1	2
GO:0001819	positive regulation of cytokine production	5/33	500/18888	0.00163865130112048	0.00914913643125602	0.00501178146483048	CD2/CD74/HLA-A/HLA-DPB1/KLRK1	5
GO:0030224	monocyte differentiation	2/33	35/18888	0.00169888868142594	0.00943305593830425	0.00516730898741359	CD74/HLA-DRB1	2
GO:2000406	positive regulation of T cell migration	2/33	36/18888	0.00179686125587308	0.00992222836347499	0.00543527146802558	CCL5/CXCL13	2
GO:0070229	negative regulation of lymphocyte apoptotic process	2/33	37/18888	0.00189746733882314	0.0104205173525533	0.00570822788728503	CD74/CCL5	2
GO:0034341	response to type II interferon	3/33	142/18888	0.00192419068089115	0.0105098458385631	0.00575716090449698	CD74/CCL5/BST2	3
GO:0007249	canonical NF-kappaB signal transduction	4/33	311/18888	0.00202438934029871	0.0109973583081092	0.00602421408236828	CD74/HLA-DRB1/TMSB4X/BST2	4
GO:0010737	protein kinase A signaling	2/33	39/18888	0.00210654431194966	0.0113821345887603	0.00623498967260709	TTN/LCP1	2
GO:1903038	negative regulation of leukocyte cell-cell adhesion	3/33	148/18888	0.00216498815310741	0.011635364138358	0.00637370562384001	CD74/HLA-DRB1/LAG3	3
GO:0002687	positive regulation of leukocyte migration	3/33	149/18888	0.00220685693884683	0.0117781607608146	0.00645192781137055	CD74/CCL5/CXCL13	3
GO:0009595	detection of biotic stimulus	2/33	40/18888	0.00221499739680991	0.0117781607608146	0.00645192781137055	HLA-A/HLA-DRB1	2
GO:0097530	granulocyte migration	3/33	154/18888	0.00242376856766593	0.0128204600552856	0.00702288620991293	CD74/CCL5/CXCL13	3
GO:0042742	defense response to bacterium	4/33	330/18888	0.00251006238533406	0.0132073963207368	0.00723484501256388	LYST/HLA-A/KLRK1/CXCL13	4
GO:0045622	regulation of T-helper cell differentiation	2/33	43/18888	0.00255590866332079	0.0133092653193648	0.00729064756431293	HLA-DRA/HLA-DRB1	2
GO:2000403	positive regulation of lymphocyte migration	2/33	43/18888	0.00255590866332079	0.0133092653193648	0.00729064756431293	CCL5/CXCL13	2
GO:1902600	proton transmembrane transport	3/33	161/18888	0.00274901103017027	0.0142410107490779	0.00780104595105291	TMSB4X/FXYD2/ATP5F1E	3
GO:0051250	negative regulation of lymphocyte activation	3/33	165/18888	0.00294639621314825	0.015185272790841	0.00831830077990034	CD74/HLA-DRB1/LAG3	3
GO:0033628	regulation of cell adhesion mediated by integrin	2/33	49/18888	0.00330692315352566	0.016785140248956	0.00919468798136056	CCL5/CXCL13	2
GO:0045581	negative regulation of T cell differentiation	2/33	49/18888	0.00330692315352566	0.016785140248956	0.00919468798136056	CD74/LAG3	2
GO:0046596	regulation of viral entry into host cell	2/33	49/18888	0.00330692315352566	0.016785140248956	0.00919468798136056	CD74/HLA-DRB1	2
GO:0014911	positive regulation of smooth muscle cell migration	2/33	50/18888	0.00344095956495789	0.0172908218139134	0.00947169396038409	S100A11/CCL5	2
GO:2000404	regulation of T cell migration	2/33	50/18888	0.00344095956495789	0.0172908218139134	0.00947169396038409	CCL5/CXCL13	2
GO:0010043	response to zinc ion	2/33	51/18888	0.00357750634024525	0.0177989795640915	0.0097500563624193	VCAM1/MT2A	2
GO:0071622	regulation of granulocyte chemotaxis	2/33	51/18888	0.00357750634024525	0.0177989795640915	0.0097500563624193	CD74/CCL5	2
GO:0002700	regulation of production of molecular mediator of immune response	3/33	187/18888	0.00418784683407247	0.0206921744558234	0.0113349120087935	CD74/HLA-A/BST2	3
GO:0030336	negative regulation of cell migration	4/33	381/18888	0.00420020257610743	0.0206921744558234	0.0113349120087935	CD74/KLRK1/BST2/CXCL13	4
GO:0052372	modulation by symbiont of entry into host	2/33	56/18888	0.00429759410070618	0.0210686930302913	0.0115411641318066	CD74/HLA-DRB1	2
GO:2000107	negative regulation of leukocyte apoptotic process	2/33	57/18888	0.00444902240694035	0.0217051821309468	0.0118898248279499	CD74/CCL5	2
GO:0002822	regulation of adaptive immune response based on somatic recombination of immune receptors built from immunoglobulin superfamily domains	3/33	192/18888	0.00450799565078593	0.0218866455509172	0.0119892281991408	HLA-A/HLA-DRA/HLA-DRB1	3
GO:0002833	positive regulation of response to biotic stimulus	4/33	390/18888	0.00456250619536639	0.0220448015689578	0.0120758640697198	HLA-DRB1/LAG3/KLRK1/CCL5	4
GO:0070228	regulation of lymphocyte apoptotic process	2/33	58/18888	0.00460290105400458	0.0221335672692565	0.0121244888000221	CD74/CCL5	2
GO:0045620	negative regulation of lymphocyte differentiation	2/33	59/18888	0.00475922155022405	0.0227762745617865	0.0124765557431939	CD74/LAG3	2
GO:2000146	negative regulation of cell motility	4/33	396/18888	0.00481546925735676	0.0229362398276945	0.0125641826969198	CD74/KLRK1/BST2/CXCL13	4
GO:0043030	regulation of macrophage activation	2/33	60/18888	0.0049179754245559	0.0233139872720692	0.0127711079793582	CD74/CST7	2
GO:0002791	regulation of peptide secretion	3/33	200/18888	0.00505049545042945	0.0238298024773784	0.0130536650386687	CD74/HLA-DRB1/CCL5	3
GO:0050728	negative regulation of inflammatory response	3/33	201/18888	0.00512095851642074	0.0240493612570227	0.0131739365670834	HLA-DRB1/TMSB4X/CST7	3
GO:0090087	regulation of peptide transport	3/33	202/18888	0.00519201549604303	0.0242659915743762	0.0132926039208157	CD74/HLA-DRB1/CCL5	3
GO:0002763	positive regulation of myeloid leukocyte differentiation	2/33	62/18888	0.00524274952628915	0.0242659915743762	0.0132926039208157	CD74/HLA-DRB1	2
GO:0034113	heterotypic cell-cell adhesion	2/33	62/18888	0.00524274952628915	0.0242659915743762	0.0132926039208157	VCAM1/CD2	2
GO:0022408	negative regulation of cell-cell adhesion	3/33	203/18888	0.00526366782409354	0.0242659915743762	0.0132926039208157	CD74/HLA-DRB1/LAG3	3
GO:0051346	negative regulation of hydrolase activity	3/33	204/18888	0.00533591692339121	0.0244867420456994	0.0134135282428916	GZMA/KLRK1/CST7	3
GO:0009615	response to virus	4/33	409/18888	0.00539576500640762	0.0245963650631345	0.013473578348279	LYST/CCL5/BST2/APOBEC3G	4
GO:0032757	positive regulation of interleukin-8 production	2/33	63/18888	0.00540875291438083	0.0245963650631345	0.013473578348279	CD2/CD74	2
GO:0071674	mononuclear cell migration	3/33	206/18888	0.00548221106736791	0.0248181176698412	0.01359505162747	KLRK1/CCL5/CXCL13	3
GO:0002819	regulation of adaptive immune response	3/33	207/18888	0.00555625889817622	0.02504053898057	0.0137168912142845	HLA-A/HLA-DRA/HLA-DRB1	3
GO:0043123	positive regulation of canonical NF-kappaB signal transduction	3/33	208/18888	0.0056309090725749	0.0252636768657936	0.0138391233315633	CD74/HLA-DRB1/BST2	3
GO:0043903	regulation of biological process involved in symbiotic interaction	2/33	65/18888	0.00574795042026572	0.0256741785438536	0.0140639909698198	CD74/HLA-DRB1	2
GO:0043270	positive regulation of monoatomic ion transport	3/33	211/18888	0.00585848723437486	0.0260521224360475	0.014271023863894	TMSB4X/FXYD2/CCL5	3
GO:0070374	positive regulation of ERK1 and ERK2 cascade	3/33	215/18888	0.00617043898128434	0.0273184633312368	0.0149647094236574	CD74/HLA-DRB1/CCL5	3
GO:0002704	negative regulation of leukocyte mediated immunity	2/33	68/18888	0.00627459828091667	0.0276577687382511	0.0151505766432106	HLA-A/BST2	2
GO:0040013	negative regulation of locomotion	4/33	431/18888	0.00648198590860784	0.0284471433980388	0.0155829861190618	CD74/KLRK1/BST2/CXCL13	4
GO:0050922	negative regulation of chemotaxis	2/33	70/18888	0.00663750100122843	0.0290029935053677	0.015887473792414	KLRK1/CXCL13	2
GO:0071677	positive regulation of mononuclear cell migration	2/33	71/18888	0.00682246880411971	0.0296821694724689	0.0162595178152409	CCL5/CXCL13	2
GO:0045088	regulation of innate immune response	4/33	440/18888	0.00696552603342141	0.0300444363244142	0.0164579630245286	HLA-A/LAG3/KLRK1/CCL5	4
GO:0051223	regulation of protein transport	4/33	440/18888	0.00696552603342141	0.0300444363244142	0.0164579630245286	TTN/HLA-DRB1/LCP1/CCL5	4
GO:0042093	T-helper cell differentiation	2/33	74/18888	0.007391339322641	0.0316097702946988	0.017315433217206	HLA-DRA/HLA-DRB1	2
GO:0072678	T cell migration	2/33	74/18888	0.007391339322641	0.0316097702946988	0.017315433217206	CCL5/CXCL13	2
GO:0010720	positive regulation of cell development	4/33	454/18888	0.00776454392849206	0.0330002299387765	0.0180771094610947	CD74/HLA-DRA/HLA-DRB1/IL2RG	4
GO:0002294	CD4-positive, alpha-beta T cell differentiation involved in immune response	2/33	76/18888	0.007782143776607	0.0330002299387765	0.0180771094610947	HLA-DRA/HLA-DRB1	2
GO:0002287	alpha-beta T cell activation involved in immune response	2/33	77/18888	0.00798098879596612	0.0335602248533304	0.0183838676075326	HLA-DRA/HLA-DRB1	2
GO:0002293	alpha-beta T cell differentiation involved in immune response	2/33	77/18888	0.00798098879596612	0.0335602248533304	0.0183838676075326	HLA-DRA/HLA-DRB1	2
GO:0097529	myeloid leukocyte migration	3/33	239/18888	0.00825079656889684	0.0345502106322555	0.0189261693225134	CD74/CCL5/CXCL13	3
GO:0070227	lymphocyte apoptotic process	2/33	79/18888	0.0083855238849212	0.0349686784412689	0.0191554007067648	CD74/CCL5	2
GO:0071356	cellular response to tumor necrosis factor	3/33	241/18888	0.00844060364743012	0.0350529201060631	0.0192015472275161	VCAM1/TMSB4X/CCL5	3
GO:0002720	positive regulation of cytokine production involved in immune response	2/33	81/18888	0.00879913189270781	0.0363914714081125	0.0199347887367822	CD74/HLA-A	2
GO:0002790	peptide secretion	3/33	247/18888	0.00902547305376941	0.0371745918813043	0.020363772248151	CD74/HLA-DRB1/CCL5	3
GO:0032414	positive regulation of ion transmembrane transporter activity	2/33	83/18888	0.00922174851795112	0.0376742165062637	0.0206374603118889	TMSB4X/FXYD2	2
GO:0050871	positive regulation of B cell activation	2/33	83/18888	0.00922174851795112	0.0376742165062637	0.0206374603118889	CD74/IL2RG	2
GO:0002292	T cell differentiation involved in immune response	2/33	85/18888	0.00965330977398784	0.0392776369346469	0.0215157937856196	HLA-DRA/HLA-DRB1	2
GO:0033077	T cell differentiation in thymus	2/33	87/18888	0.0100937519875582	0.0409041159173224	0.0224067584443672	CD74/IL2RG	2
GO:0006959	humoral immune response	3/33	258/18888	0.0101584732476932	0.0410010667226173	0.0224598668718815	HLA-A/HLA-DRB1/CXCL13	3
GO:0033627	cell adhesion mediated by integrin	2/33	88/18888	0.0103172836409001	0.0414754802364185	0.022719744607119	CCL5/CXCL13	2
GO:2000106	regulation of leukocyte apoptotic process	2/33	89/18888	0.0105430117975024	0.0422140512210753	0.023124324470932	CD74/CCL5	2
GO:0034612	response to tumor necrosis factor	3/33	263/18888	0.0106997159456456	0.0426714862118008	0.0233749015855164	VCAM1/TMSB4X/CCL5	3
GO:0014910	regulation of smooth muscle cell migration	2/33	91/18888	0.0110010261534627	0.0436997283961661	0.0239381596765592	S100A11/CCL5	2
GO:0032411	positive regulation of transporter activity	2/33	92/18888	0.0112332966676286	0.0444467053187666	0.0243473442070856	TMSB4X/FXYD2	2
GO:0050708	regulation of protein secretion	3/33	269/18888	0.0113710532924115	0.0448153276818571	0.024549270885165	TTN/HLA-DRB1/CCL5	3
GO:0070098	chemokine-mediated signaling pathway	2/33	93/18888	0.0114677323145897	0.0450198085006355	0.0246612828969179	CCL5/CXCL13	2
GO:0015833	peptide transport	3/33	271/18888	0.0116001545023284	0.0453624718865372	0.0248489895749243	CD74/HLA-DRB1/CCL5	3
GO:0014909	smooth muscle cell migration	2/33	98/18888	0.0126721154059148	0.0493623100114121	0.0270400504173538	S100A11/CCL5	2
